# Supplementary material for: 5-Chloro-1-(4-methyl­phenyl­sulfon­yl)-1H-indole
Source: Acta Crystallogr Sect E Struct Rep Online. 2012 Nov 17;68(Pt 12):o3357. doi: 10.1107/S1600536812046466 (PMC3588956; doi:10.1107/S1600536812046466)
Supplement: Supplementary file 1 [file e-68-o3357-sup1.cif]

##############################################################################
#                                                                            #
# This CIF contains the data in a paper accepted for publication in          #
# Acta Crystallographica Section E. It conforms to the requirements of       #
# Notes for Authors for Acta Crystallographica Section E, and has been       #
# peer reviewed under the auspices of the IUCr Commission on Journals.       #
#                                                                            #
# Full details of the Crystallographic Information File format               #
# are given in the paper "The Crystallographic Information File (CIF):       #
# a New Standard Archive File for Crystallography" by S. R. Hall, F. H.      #
# Allen and I. D. Brown [Acta Cryst. (1991), A47, 655-685].                  #
#                                                                            #
# The current version of the core CIF dictionary is obtainable from          #
# ftp://ftp.iucr.org/pub/cif_core.dic.                                       #
#                                                                            #
# Software is freely available for graphical display of the structure(s)     #
# in this CIF. For information consult the CIF software page                 #
# http://www.iucr.org/resources/cif/software.                                #
#                                                                            #
# This file may be used for bona fide research purposes within the           #
# scientific community so long as proper attribution is given to the journal # 
# article from which it was obtained.                                        #
#                                                                            #
##############################################################################
data_I
_audit_creation_method     SHELXL-97
_chemical_name_systematic
;
5-Chloro-1-(4-methylphenylsulfonyl)-1<i>H</i>-indole
;
_chemical_name_common     N-Tosyl-5-chloroindole
_chemical_formula_moiety     'C15 H12 Cl N O2 S'
_chemical_formula_sum     'C15 H12 Cl N O2 S'
_chemical_formula_iupac     'C15 H12 Cl N O2 S'
_chemical_formula_weight     305.77
_chemical_melting_point     383
_symmetry_cell_setting     tetragonal
_symmetry_space_group_name_H-M     'I 41/a'
_symmetry_space_group_name_Hall     '-I 4ad'
loop_
    _symmetry_equiv_pos_as_xyz
    'x, y, z'
    '-y+3/4, x+1/4, z+1/4'
    '-x+1/2, -y, z+1/2'
    'y+3/4, -x+3/4, z+3/4'
    'x+1/2, y+1/2, z+1/2'
    '-y+5/4, x+3/4, z+3/4'
    '-x+1, -y+1/2, z+1'
    'y+5/4, -x+5/4, z+5/4'
    '-x, -y, -z'
    'y-3/4, -x-1/4, -z-1/4'
    'x-1/2, y, -z-1/2'
    '-y-3/4, x-3/4, -z-3/4'
    '-x+1/2, -y+1/2, -z+1/2'
    'y-1/4, -x+1/4, -z+1/4'
    'x, y+1/2, -z'
    '-y-1/4, x-1/4, -z-1/4'
_cell_length_a     26.991(7)
_cell_length_b     26.991(7)
_cell_length_c     7.8345(19)
_cell_angle_alpha     90.00
_cell_angle_beta     90.00
_cell_angle_gamma     90.00
_cell_volume     5708(2)
_cell_formula_units_Z     16
_cell_measurement_reflns_used     3900
_cell_measurement_theta_min     3.02
_cell_measurement_theta_max     25.81
_cell_measurement_temperature     111(2)
_exptl_crystal_description     plate
_exptl_crystal_colour     colourless
_exptl_crystal_size_max     0.1
_exptl_crystal_size_mid     0.1
_exptl_crystal_size_min     0.01
_exptl_crystal_density_diffrn     1.423
_exptl_crystal_density_meas     ?
_exptl_crystal_density_method     'not measured'
_exptl_crystal_F_000     2528
_exptl_absorpt_coefficient_mu     0.413
_exptl_absorpt_correction_type     multi-scan
_exptl_absorpt_process_details     '(SADABS; Bruker, 2009)'
_exptl_absorpt_correction_T_min     0.9501
_exptl_absorpt_correction_T_max     0.9677
_exptl_special_details     ?
_diffrn_ambient_temperature     111(2)
_diffrn_radiation_type     MoK\a
_diffrn_radiation_wavelength     0.71073
_diffrn_radiation_monochromator     graphite
_diffrn_measurement_device_type     'Bruker APEXII CCD'
_diffrn_measurement_method     '\f and \w scans'
_diffrn_detector_area_resol_mean     ?
_diffrn_reflns_number     17940
_diffrn_reflns_av_R_equivalents     0.0383
_diffrn_reflns_av_sigmaI/netI     0.0318
_diffrn_reflns_theta_min     2.13
_diffrn_reflns_theta_max     28.88
_diffrn_reflns_theta_full     27.00
_diffrn_measured_fraction_theta_max     0.950
_diffrn_measured_fraction_theta_full     0.999
_diffrn_reflns_limit_h_min     -36
_diffrn_reflns_limit_h_max     26
_diffrn_reflns_limit_k_min     -36
_diffrn_reflns_limit_k_max     30
_diffrn_reflns_limit_l_min     -10
_diffrn_reflns_limit_l_max     9
_diffrn_standards_number     0
_diffrn_standards_interval_count     ?
_diffrn_standards_interval_time     ?
_diffrn_standards_decay_%     ?
_refine_special_details
;
Refinement of <i>F</i>^2^ against ALL reflections. The weighted <i>R</i>-factor
<i>wR</i> and goodness of fit <i>S</i> are based on <i>F</i>^2^, conventional
<i>R</i>-factors <i>R</i> are based on <i>F</i>, with <i>F</i> set to zero for
negative <i>F</i>^2^. The threshold expression of <i>F</i>^2^ >
\s(<i>F</i>^2^) is used only for calculating <i>R</i>-factors(gt) <i>etc</i>.
and is not relevant to the choice of reflections for refinement.
<i>R</i>-factors based on <i>F</i>^2^ are statistically about twice as large
as those based on <i>F</i>, and <i>R</i>- factors based on ALL data will be
even larger.
;
_reflns_number_total     3565
_reflns_number_gt     2760
_reflns_threshold_expression     I>2sigma(I)
_refine_ls_structure_factor_coef     Fsqd
_refine_ls_matrix_type     full
_refine_ls_R_factor_all     0.0559
_refine_ls_R_factor_gt     0.0386
_refine_ls_wR_factor_gt     0.0919
_refine_ls_wR_factor_ref     0.1007
_refine_ls_goodness_of_fit_ref     1.056
_refine_ls_restrained_S_all     1.056
_refine_ls_number_reflns     3565
_refine_ls_number_parameters     182
_refine_ls_number_restraints     0
_refine_ls_hydrogen_treatment     constr
_refine_ls_weighting_scheme     calc
_refine_ls_weighting_details
         'calc w=1/[\s^2^(Fo^2^)+(0.0395P)^2^+5.9559P] where P=(Fo^2^+2Fc^2^)/3'
_atom_sites_solution_hydrogens     geom
_atom_sites_solution_primary     direct
_atom_sites_solution_secondary     difmap
_refine_ls_shift/su_max     0.001
_refine_ls_shift/su_mean     0.000
_refine_diff_density_max     0.311
_refine_diff_density_min     -0.364
_refine_ls_extinction_method     none
_refine_ls_extinction_coef     ?
loop_
    _atom_type_symbol
    _atom_type_description
    _atom_type_scat_dispersion_real
    _atom_type_scat_dispersion_imag
    _atom_type_scat_source
    C C 0.0033 0.0016 'International Tables Vol C Tables 4.2.6.8 and 6.1.1.4'
    H H 0.0000 0.0000 'International Tables Vol C Tables 4.2.6.8 and 6.1.1.4'
    N N 0.0061 0.0033 'International Tables Vol C Tables 4.2.6.8 and 6.1.1.4'
    O O 0.0106 0.0060 'International Tables Vol C Tables 4.2.6.8 and 6.1.1.4'
    Cl Cl 0.1484 0.1585 'International Tables Vol C Tables 4.2.6.8 and 6.1.1.4'
    S S 0.1246 0.1234 'International Tables Vol C Tables 4.2.6.8 and 6.1.1.4'
_computing_data_collection     'APEX2 (Bruker, 2009)'
_computing_cell_refinement     'SAINT (Bruker, 2009)'
_computing_data_reduction     'SAINT (Bruker, 2009)'
_computing_structure_solution     'SHELXS97 (Sheldrick, 2008)'
_computing_structure_refinement     'SHELXL97 (Sheldrick, 2008)'
_computing_molecular_graphics
                                'X-SEED (Barbour, 2001; Atwood & Barbour, 2003)'
_computing_publication_material
                                'X-SEED (Barbour, 2001; Atwood & Barbour, 2003)'
loop_
    _atom_site_type_symbol
    _atom_site_label
    _atom_site_fract_x
    _atom_site_fract_y
    _atom_site_fract_z
    _atom_site_U_iso_or_equiv
    _atom_site_adp_type
    _atom_site_calc_flag
    _atom_site_refinement_flags
    _atom_site_occupancy
    _atom_site_symmetry_multiplicity
    _atom_site_disorder_assembly
    _atom_site_disorder_group
    S S1 0.309589(17) 0.612848(17) 0.38622(6) 0.02904(13) Uani d . 1 1 . .
    Cl Cl1 0.494357(19) 0.67701(2) 0.99440(8) 0.04639(17) Uani d . 1 1 . .
    C C9 0.27756(6) 0.66717(7) 0.4379(2) 0.0244(4) Uani d . 1 1 . .
    N N1 0.33623(5) 0.59487(5) 0.56768(19) 0.0257(3) Uani d . 1 1 . .
    O O2 0.27557(6) 0.57429(5) 0.34641(19) 0.0423(4) Uani d . 1 1 . .
    C C1 0.31014(7) 0.56870(7) 0.6945(3) 0.0306(4) Uani d . 1 1 . .
    H H1 0.2805 0.5505 0.6762 0.037 Uiso calc R 1 1 . .
    C C5 0.44798(7) 0.65358(7) 0.8611(3) 0.0304(4) Uani d . 1 1 . .
    O O1 0.34919(5) 0.62485(6) 0.27270(16) 0.0384(3) Uani d . 1 1 . .
    C C4 0.41247(7) 0.62301(7) 0.9286(2) 0.0299(4) Uani d . 1 1 . .
    H H4 0.4129 0.6143 1.0461 0.036 Uiso calc R 1 1 . .
    C C8 0.37656(6) 0.61872(6) 0.6465(2) 0.0223(3) Uani d . 1 1 . .
    C C6 0.44862(7) 0.66693(7) 0.6895(3) 0.0321(4) Uani d . 1 1 . .
    H H6 0.4741 0.6879 0.6477 0.039 Uiso calc R 1 1 . .
    C C7 0.41247(7) 0.64987(7) 0.5795(2) 0.0282(4) Uani d . 1 1 . .
    H H7 0.4122 0.6591 0.4625 0.034 Uiso calc R 1 1 . .
    C C3 0.37571(6) 0.60502(6) 0.8196(2) 0.0245(4) Uani d . 1 1 . .
    C C11 0.27459(7) 0.75507(7) 0.4642(3) 0.0324(4) Uani d . 1 1 . .
    H H11 0.2898 0.7865 0.4496 0.039 Uiso calc R 1 1 . .
    C C10 0.30006(7) 0.71282(7) 0.4162(2) 0.0290(4) Uani d . 1 1 . .
    H H10 0.3324 0.7151 0.3692 0.035 Uiso calc R 1 1 . .
    C C2 0.33347(7) 0.57340(7) 0.8452(2) 0.0306(4) Uani d . 1 1 . .
    H H2 0.3238 0.5585 0.9499 0.037 Uiso calc R 1 1 . .
    C C12 0.22732(7) 0.75243(7) 0.5330(2) 0.0298(4) Uani d . 1 1 . .
    C C14 0.23055(7) 0.66336(7) 0.5066(3) 0.0325(4) Uani d . 1 1 . .
    H H14 0.2155 0.6319 0.5215 0.039 Uiso calc R 1 1 . .
    C C13 0.20586(7) 0.70613(8) 0.5533(3) 0.0343(4) Uani d . 1 1 . .
    H H13 0.1735 0.7038 0.6002 0.041 Uiso calc R 1 1 . .
    C C15 0.19970(8) 0.79851(8) 0.5824(3) 0.0417(5) Uani d . 1 1 . .
    H H15A 0.1849 0.7940 0.6956 0.063 Uiso calc R 1 1 . .
    H H16B 0.1735 0.8050 0.4987 0.063 Uiso calc R 1 1 . .
    H H17C 0.2227 0.8266 0.5851 0.063 Uiso calc R 1 1 . .
loop_
    _atom_site_aniso_label
    _atom_site_aniso_U_11
    _atom_site_aniso_U_22
    _atom_site_aniso_U_33
    _atom_site_aniso_U_12
    _atom_site_aniso_U_13
    _atom_site_aniso_U_23
    S1 0.0320(3) 0.0321(3) 0.0230(2) 0.00953(18) -0.00349(18) -0.00451(18)
    Cl1 0.0310(3) 0.0522(3) 0.0560(3) 0.0064(2) -0.0073(2) -0.0294(3)
    C9 0.0226(8) 0.0297(9) 0.0209(8) 0.0049(7) -0.0012(7) -0.0012(7)
    N1 0.0264(8) 0.0276(8) 0.0231(7) 0.0022(6) -0.0005(6) 0.0019(6)
    O2 0.0480(9) 0.0340(8) 0.0448(9) 0.0065(6) -0.0175(7) -0.0127(7)
    C1 0.0291(10) 0.0247(9) 0.0382(10) -0.0007(7) 0.0041(8) 0.0034(8)
    C5 0.0243(9) 0.0296(9) 0.0375(10) 0.0075(7) -0.0022(8) -0.0120(8)
    O1 0.0414(8) 0.0520(9) 0.0218(6) 0.0217(7) 0.0058(6) 0.0028(6)
    C4 0.0309(10) 0.0356(10) 0.0230(9) 0.0116(8) 0.0002(7) -0.0038(8)
    C8 0.0226(8) 0.0221(8) 0.0224(8) 0.0063(6) 0.0019(7) 0.0009(6)
    C6 0.0243(9) 0.0261(9) 0.0460(11) 0.0023(7) 0.0051(8) -0.0002(8)
    C7 0.0268(9) 0.0296(9) 0.0283(9) 0.0054(7) 0.0062(7) 0.0056(7)
    C3 0.0262(9) 0.0243(8) 0.0230(8) 0.0079(7) 0.0039(7) 0.0019(7)
    C11 0.0338(10) 0.0267(9) 0.0368(11) 0.0006(8) 0.0011(8) 0.0051(8)
    C10 0.0234(9) 0.0347(10) 0.0287(9) 0.0025(7) 0.0048(7) 0.0051(8)
    C2 0.0327(10) 0.0302(10) 0.0288(10) 0.0028(7) 0.0048(8) 0.0083(8)
    C12 0.0312(10) 0.0360(10) 0.0221(9) 0.0096(8) -0.0027(7) -0.0014(8)
    C14 0.0240(9) 0.0331(10) 0.0405(11) -0.0029(7) 0.0030(8) -0.0014(8)
    C13 0.0219(9) 0.0430(11) 0.0379(11) 0.0040(8) 0.0075(8) -0.0015(9)
    C15 0.0483(13) 0.0416(12) 0.0352(11) 0.0223(10) -0.0008(9) -0.0042(9)
_geom_special_details
;
All e.s.d.'s (except the e.s.d. in the dihedral angle between two l.s. planes)
are estimated using the full covariance matrix. The cell e.s.d.'s are taken
into account individually in the estimation of e.s.d.'s in distances, angles
and torsion angles; correlations between e.s.d.'s in cell parameters are only
used when they are defined by crystal symmetry. An approximate (isotropic)
treatment of cell e.s.d.'s is used for estimating e.s.d.'s involving l.s.
planes.
;
loop_
    _geom_bond_atom_site_label_1
    _geom_bond_atom_site_label_2
    _geom_bond_site_symmetry_2
    _geom_bond_distance
    _geom_bond_publ_flag
    S1 O2 . 1.4224(15) ?
    S1 O1 . 1.4278(15) ?
    S1 N1 . 1.6654(15) ?
    S1 C9 . 1.7496(18) ?
    Cl1 C5 . 1.7487(19) ?
    C9 C14 . 1.382(2) ?
    C9 C10 . 1.384(3) ?
    N1 C8 . 1.407(2) ?
    N1 C1 . 1.408(2) ?
    C1 C2 . 1.345(3) ?
    C1 H1 . 0.9500 ?
    C5 C4 . 1.371(3) ?
    C5 C6 . 1.392(3) ?
    C4 C3 . 1.396(3) ?
    C4 H4 . 0.9500 ?
    C8 C7 . 1.386(2) ?
    C8 C3 . 1.406(2) ?
    C6 C7 . 1.381(3) ?
    C6 H6 . 0.9500 ?
    C7 H7 . 0.9500 ?
    C3 C2 . 1.438(3) ?
    C11 C10 . 1.383(3) ?
    C11 C12 . 1.387(3) ?
    C11 H11 . 0.9500 ?
    C10 H10 . 0.9500 ?
    C2 H2 . 0.9500 ?
    C12 C13 . 1.387(3) ?
    C12 C15 . 1.501(3) ?
    C14 C13 . 1.382(3) ?
    C14 H14 . 0.9500 ?
    C13 H13 . 0.9500 ?
    C15 H15A . 0.9800 ?
    C15 H16B . 0.9800 ?
    C15 H17C . 0.9800 ?
loop_
    _geom_angle_atom_site_label_1
    _geom_angle_atom_site_label_2
    _geom_angle_atom_site_label_3
    _geom_angle_site_symmetry_1
    _geom_angle_site_symmetry_3
    _geom_angle
    _geom_angle_publ_flag
    O2 S1 O1 . . 120.84(9) ?
    O2 S1 N1 . . 104.64(8) ?
    O1 S1 N1 . . 105.94(8) ?
    O2 S1 C9 . . 110.18(9) ?
    O1 S1 C9 . . 108.90(9) ?
    N1 S1 C9 . . 105.07(8) ?
    C14 C9 C10 . . 121.13(17) ?
    C14 C9 S1 . . 118.77(14) ?
    C10 C9 S1 . . 120.05(13) ?
    C8 N1 C1 . . 107.88(14) ?
    C8 N1 S1 . . 125.11(12) ?
    C1 N1 S1 . . 122.18(13) ?
    C2 C1 N1 . . 109.77(17) ?
    C2 C1 H1 . . 125.1 ?
    N1 C1 H1 . . 125.1 ?
    C4 C5 C6 . . 122.48(18) ?
    C4 C5 Cl1 . . 119.19(15) ?
    C6 C5 Cl1 . . 118.33(15) ?
    C5 C4 C3 . . 118.06(17) ?
    C5 C4 H4 . . 121.0 ?
    C3 C4 H4 . . 121.0 ?
    C7 C8 C3 . . 122.42(17) ?
    C7 C8 N1 . . 130.71(16) ?
    C3 C8 N1 . . 106.86(15) ?
    C7 C6 C5 . . 120.51(18) ?
    C7 C6 H6 . . 119.7 ?
    C5 C6 H6 . . 119.7 ?
    C6 C7 C8 . . 117.39(17) ?
    C6 C7 H7 . . 121.3 ?
    C8 C7 H7 . . 121.3 ?
    C4 C3 C8 . . 119.13(17) ?
    C4 C3 C2 . . 133.19(17) ?
    C8 C3 C2 . . 107.68(16) ?
    C10 C11 C12 . . 121.37(18) ?
    C10 C11 H11 . . 119.3 ?
    C12 C11 H11 . . 119.3 ?
    C11 C10 C9 . . 118.83(17) ?
    C11 C10 H10 . . 120.6 ?
    C9 C10 H10 . . 120.6 ?
    C1 C2 C3 . . 107.74(16) ?
    C1 C2 H2 . . 126.1 ?
    C3 C2 H2 . . 126.1 ?
    C13 C12 C11 . . 118.36(17) ?
    C13 C12 C15 . . 120.65(18) ?
    C11 C12 C15 . . 120.98(19) ?
    C9 C14 C13 . . 118.91(18) ?
    C9 C14 H14 . . 120.5 ?
    C13 C14 H14 . . 120.5 ?
    C14 C13 C12 . . 121.40(17) ?
    C14 C13 H13 . . 119.3 ?
    C12 C13 H13 . . 119.3 ?
    C12 C15 H15A . . 109.5 ?
    C12 C15 H16B . . 109.5 ?
    H15A C15 H16B . . 109.5 ?
    C12 C15 H17C . . 109.5 ?
    H15A C15 H17C . . 109.5 ?
    H16B C15 H17C . . 109.5 ?
loop_
    _geom_torsion_atom_site_label_1
    _geom_torsion_atom_site_label_2
    _geom_torsion_atom_site_label_3
    _geom_torsion_atom_site_label_4
    _geom_torsion_site_symmetry_1
    _geom_torsion_site_symmetry_2
    _geom_torsion_site_symmetry_3
    _geom_torsion_site_symmetry_4
    _geom_torsion
    _geom_torsion_publ_flag
    O2 S1 C9 C14 . . . . 27.82(18) ?
    O1 S1 C9 C14 . . . . 162.50(15) ?
    N1 S1 C9 C14 . . . . -84.38(16) ?
    O2 S1 C9 C10 . . . . -154.75(15) ?
    O1 S1 C9 C10 . . . . -20.06(17) ?
    N1 S1 C9 C10 . . . . 93.06(16) ?
    O2 S1 N1 C8 . . . . 172.54(14) ?
    O1 S1 N1 C8 . . . . 43.81(16) ?
    C9 S1 N1 C8 . . . . -71.38(15) ?
    O2 S1 N1 C1 . . . . -35.12(16) ?
    O1 S1 N1 C1 . . . . -163.85(14) ?
    C9 S1 N1 C1 . . . . 80.95(15) ?
    C8 N1 C1 C2 . . . . -2.7(2) ?
    S1 N1 C1 C2 . . . . -159.19(13) ?
    C6 C5 C4 C3 . . . . -0.2(3) ?
    Cl1 C5 C4 C3 . . . . 179.67(13) ?
    C1 N1 C8 C7 . . . . -178.07(17) ?
    S1 N1 C8 C7 . . . . -22.5(3) ?
    C1 N1 C8 C3 . . . . 2.45(18) ?
    S1 N1 C8 C3 . . . . 158.06(12) ?
    C4 C5 C6 C7 . . . . 0.7(3) ?
    Cl1 C5 C6 C7 . . . . -179.22(14) ?
    C5 C6 C7 C8 . . . . -1.0(3) ?
    C3 C8 C7 C6 . . . . 0.9(3) ?
    N1 C8 C7 C6 . . . . -178.52(16) ?
    C5 C4 C3 C8 . . . . 0.1(2) ?
    C5 C4 C3 C2 . . . . -179.33(18) ?
    C7 C8 C3 C4 . . . . -0.5(3) ?
    N1 C8 C3 C4 . . . . 179.06(15) ?
    C7 C8 C3 C2 . . . . 179.10(16) ?
    N1 C8 C3 C2 . . . . -1.36(18) ?
    C12 C11 C10 C9 . . . . 0.0(3) ?
    C14 C9 C10 C11 . . . . -0.2(3) ?
    S1 C9 C10 C11 . . . . -177.58(14) ?
    N1 C1 C2 C3 . . . . 1.8(2) ?
    C4 C3 C2 C1 . . . . 179.22(19) ?
    C8 C3 C2 C1 . . . . -0.3(2) ?
    C10 C11 C12 C13 . . . . 0.1(3) ?
    C10 C11 C12 C15 . . . . -179.14(18) ?
    C10 C9 C14 C13 . . . . 0.3(3) ?
    S1 C9 C14 C13 . . . . 177.70(15) ?
    C9 C14 C13 C12 . . . . -0.2(3) ?
    C11 C12 C13 C14 . . . . 0.0(3) ?
    C15 C12 C13 C14 . . . . 179.24(19) ?
loop_
    _geom_hbond_atom_site_label_D
    _geom_hbond_atom_site_label_H
    _geom_hbond_atom_site_label_A
    _geom_hbond_site_symmetry_A
    _geom_hbond_distance_DH
    _geom_hbond_distance_HA
    _geom_hbond_distance_DA
    _geom_hbond_angle_DHA
    _geom_hbond_publ_flag
    C2 H2 O2 4_455 0.95 2.54 3.327(2) 140.0 y
    C4 H4 O1 1_556 0.95 2.49 3.192(2) 131.0 y
    C14 H14 O1 2 0.95 2.59 3.333(2) 135.1 y
    C7 H7 O1 . 0.95 2.44 3.025(2) 119.5 n
    C10 H10 O1 . 0.95 2.59 2.943(2) 102.3 n
data_global
_journal_date_recd_electronic     2012-10-15
_journal_date_accepted     2012-11-09
_journal_name_full     'Acta Crystallographica, Section E'
_journal_year     2012
_journal_volume     68
_journal_issue     12
_journal_page_first     o3357
_journal_page_last     o3357
_journal_paper_category     QO
_journal_paper_doi     10.1107/S1600536812046466
_journal_coeditor_code     PV2597
_publ_contact_author_name     'Mohammad Hassam'
_publ_contact_author_address
;
Department of Chemistry and Polymer Science
University of Stellenbosch
Private Bag X1
Matieland 7602
South Africa
;
_publ_contact_author_email     hassam@sun.ac.za
_publ_contact_author_fax     '+27 21 808 3360'
_publ_contact_author_phone     '+27 21 808 3344'
_publ_section_title
;
5-Chloro-1-(4-methylphenylsulfonyl)-1<i>H</i>-indole
;
loop_
    _publ_author_name
    _publ_author_footnote
    _publ_author_address
    'Hassam, Mohammad' .
;
Department of Chemistry and Polymer Science, University of Stellenbosch,
Private Bag X1, Matieland 7602, South Africa
;
    'Smith, Vincent J.' .
;
Department of Chemistry and Polymer Science, University of Stellenbosch,
Private Bag X1, Matieland 7602, South Africa
;
