# Supplementary material for: 5-Chloro-1-(4-methyl­phenyl­sulfon­yl)-1H-indole
Source: Acta Crystallogr Sect E Struct Rep Online. 2012 Nov 17;68(Pt 12):o3357. doi: 10.1107/S1600536812046466 (PMC3588956; doi:10.1107/S1600536812046466)
Supplement: Supplementary file 2 [file e-68-o3357-Isup2.hkl]

#
# h,k,l, Fc-squared, Fo-squared, sigma(Fo-squared) and status flag
#
data_I
_shelx_title ' I         I 41/a       R = 0.04'
_shelx_refln_list_code          4
_shelx_F_calc_maximum      665.05
_exptl_crystal_F_000      2527.70
_reflns_d_resolution_high  0.7358
 
loop_
 _symmetry_equiv_pos_as_xyz
 'x, y, z'
 '-y+3/4, x+1/4, z+1/4'
 '-x+1/2, -y, z+1/2'
 'y+3/4, -x+3/4, z+3/4'
 'x+1/2, y+1/2, z+1/2'
 '-y+5/4, x+3/4, z+3/4'
 '-x+1, -y+1/2, z+1'
 'y+5/4, -x+5/4, z+5/4'
 '-x, -y, -z'
 'y-3/4, -x-1/4, -z-1/4'
 'x-1/2, y, -z-1/2'
 '-y-3/4, x-3/4, -z-3/4'
 '-x+1/2, -y+1/2, -z+1/2'
 'y-1/4, -x+1/4, -z+1/4'
 'x, y+1/2, -z'
 '-y-1/4, x-1/4, -z-1/4'
 
_cell_length_a    26.9910
_cell_length_b    26.9910
_cell_length_c     7.8345
_cell_angle_alpha  90.000
_cell_angle_beta   90.000
_cell_angle_gamma  90.000
 
_shelx_F_squared_multiplier     1.000
 
loop_
 _refln_index_h
 _refln_index_k
 _refln_index_l
 _refln_F_squared_calc
 _refln_F_squared_meas
 _refln_F_squared_sigma
 _refln_observed_status
   2   2   0     2413.49     1935.09     41.48 o
  -2   4   0    59453.88    57564.85    540.85 o
   0   4   0    51502.29    51493.23    857.78 o
   2   4   0     7055.49     6947.95     79.40 o
   4   4   0   114649.63   113460.94   1051.70 o
  -4   6   0    66309.17    67592.54    803.06 o
  -2   6   0   442285.28   432863.53   9901.99 o
   0   6   0    26647.30    25384.96    266.18 o
   2   6   0      613.89      686.52     29.64 o
   4   6   0    24106.07    22704.95    220.17 o
   6   6   0     7309.50     7014.58     99.22 o
  -6   8   0    36136.40    35574.02    337.78 o
  -4   8   0   184088.00   183222.61   1674.34 o
  -2   8   0     1123.73     1279.55     48.50 o
   0   8   0    12638.18    12100.09    159.03 o
   2   8   0     6818.91     5917.36     97.64 o
   4   8   0     7695.60     6658.39     98.47 o
   6   8   0    25553.84    22815.97    237.08 o
   8   8   0      906.18      448.99     42.70 o
  -8  10   0       98.24       80.02     33.19 o
  -6  10   0   122258.45   129436.23   1250.10 o
  -4  10   0     1544.83     2188.09     66.27 o
  -2  10   0    59969.71    58183.55    586.05 o
   0  10   0    14142.26    14018.07    187.98 o
   2  10   0     2268.28     2711.20     62.37 o
   4  10   0    12435.04    13555.24    165.04 o
   6  10   0     2050.55     1947.55     57.75 o
   8  10   0      686.21      823.99     45.77 o
  10  10   0    39314.13    41226.64    408.78 o
 -10  12   0    10569.17    10837.66    163.84 o
  -8  12   0      141.90       29.47     21.70 o
  -6  12   0     5425.93     5270.08    115.37 o
  -4  12   0    24200.61    25910.24    316.28 o
  -2  12   0     6862.23     8176.18    141.24 o
   0  12   0     3008.34     2901.52     79.87 o
   2  12   0    12729.21    10367.68    164.99 o
   4  12   0     8111.82     9216.28    135.81 o
   6  12   0    11117.29    11922.75    163.19 o
   8  12   0    16705.79    17242.92    215.38 o
  10  12   0      808.19      796.73     49.74 o
  12  12   0    12313.63    12845.12    197.04 o
 -12  14   0        3.59       20.23     29.99 o
 -10  14   0    17986.19    17985.40    271.24 o
  -8  14   0     7554.64     7841.98    137.88 o
  -6  14   0      351.79      498.78     45.56 o
  -4  14   0    21117.67    21833.19    338.79 o
  -2  14   0    14712.74    15632.88    261.19 o
   0  14   0    35256.92    36837.04    422.77 o
   2  14   0    26250.17    26632.89    330.67 o
   4  14   0      127.79       65.75     24.72 o
   6  14   0      131.69      317.07     48.13 o
   8  14   0       30.65       -4.55     18.69 o
  10  14   0       88.27      101.94     37.09 o
  12  14   0    15684.80    15572.39    220.72 o
  14  14   0     2025.48     1956.04     83.56 o
 -14  16   0     3730.63     3887.06    196.08 o
 -12  16   0     5142.04     5161.51    121.85 o
 -10  16   0     1655.24     1466.72     74.06 o
  -8  16   0     3916.64     4509.37    107.34 o
  -6  16   0     1187.04      929.28     67.56 o
  -4  16   0     8762.57     9998.20    182.02 o
  -2  16   0       34.35      182.34     34.14 o
   0  16   0     9264.76     7942.64    155.67 o
   2  16   0     1078.61     1560.66    128.22 o
   4  16   0      889.99     1198.74    121.01 o
   6  16   0      351.48      365.91     39.01 o
   8  16   0      148.74       68.01     31.76 o
  10  16   0      109.14      123.70     27.41 o
  12  16   0     8967.21     9036.57    164.83 o
  14  16   0    10804.62    10925.70    190.69 o
  16  16   0     1384.49     1544.81     85.71 o
 -16  18   0     8491.34     8537.11    176.05 o
 -14  18   0    12210.51    12182.20    209.62 o
 -12  18   0    43969.10    42884.60    469.36 o
 -10  18   0     2301.99     2268.85     86.81 o
  -8  18   0     7552.22     7787.38    151.03 o
  -6  18   0     4695.53     4312.72    128.83 o
  -4  18   0       66.94       38.06     27.85 o
  -2  18   0      693.95      644.99     73.08 o
   0  18   0      524.95      447.51     48.36 o
   2  18   0     1106.16     1171.73     72.81 o
   4  18   0     2389.19     2544.22    114.02 o
   6  18   0     5460.57     5689.45    123.59 o
   8  18   0      752.52      770.15     56.59 o
  10  18   0      140.90      128.23     30.95 o
  12  18   0    12413.80    11938.50    201.02 o
  14  18   0        8.66        2.21     37.52 o
  16  18   0     3050.90     2993.49    124.45 o
  18  18   0     1432.82     1273.46     83.44 o
 -18  20   0     3632.05     3819.06    123.98 o
 -16  20   0     1570.31     1393.07     86.16 o
 -14  20   0        5.23       13.01     44.03 o
 -12  20   0    14388.67    14243.34    232.07 o
 -10  20   0     1748.97     1811.40     91.52 o
  -8  20   0      711.26      841.37     62.91 o
  -6  20   0    46154.76    45220.47    550.07 o
  -4  20   0      888.45     1042.06     74.69 o
  -2  20   0     2662.36     2716.12    101.11 o
   0  20   0      137.16      166.95     51.86 o
   2  20   0     3777.06     4171.27    123.37 o
   4  20   0     3875.31     3666.60    172.23 o
   6  20   0     1093.02     1114.03    112.51 o
   8  20   0    15126.60    15043.84    273.02 o
  10  20   0    25047.61    25613.21    327.20 o
  12  20   0     2555.18     2601.10    110.12 o
  14  20   0     1711.25     1806.30    104.67 o
  16  20   0      317.16      424.45     53.49 o
  18  20   0      490.85      485.59     92.85 o
  20  20   0      244.09      309.15     63.06 o
 -20  22   0      907.68      928.42     97.70 o
 -18  22   0     4479.88     4924.59    145.88 o
 -16  22   0      158.77      193.90     68.28 o
 -14  22   0      136.07       59.60     36.22 o
 -12  22   0      965.32     1176.43     79.93 o
 -10  22   0     4357.65     3800.10    115.92 o
  -8  22   0     5306.58     4896.05    147.02 o
  -6  22   0     7537.43     6786.09    170.88 o
  -4  22   0     4066.20     4380.10    258.07 o
  -2  22   0    18697.74    18641.76    301.94 o
   0  22   0    41222.81    40075.17    683.27 o
   2  22   0      209.84      240.31     44.51 o
   4  22   0        0.14       57.92     34.83 o
   6  22   0     2077.23     2197.97    128.30 o
   8  22   0     5015.01     4771.37    144.95 o
  10  22   0    13721.43    12589.53    216.19 o
  12  22   0      403.99      422.99     59.56 o
  14  22   0      510.99      423.12     54.77 o
  16  22   0     5528.63     5978.51    155.50 o
  18  22   0      743.63      930.46    122.39 o
  20  22   0     2216.60     2480.99    148.48 o
  22  22   0     1198.24     1198.55    109.34 o
 -22  24   0        5.45        8.10     51.14 o
 -20  24   0     2357.84     2371.81    234.92 o
 -18  24   0      930.80     1077.18    103.81 o
 -16  24   0     5917.01     5392.87    154.35 o
 -14  24   0     3560.53     3962.25    129.42 o
 -12  24   0       22.75        8.49     33.36 o
 -10  24   0       94.94       78.69     55.78 o
  -8  24   0      124.51      214.20     42.90 o
  -6  24   0     1112.83     1122.83     88.02 o
  -4  24   0     3203.53     3205.15    152.05 o
  -2  24   0        1.80       -5.97     32.08 o
   0  24   0     3206.85     3283.73    121.55 o
   2  24   0     1752.32     1540.29     99.08 o
   4  24   0    10791.09    10291.86    220.64 o
   6  24   0     4507.61     4943.92    151.05 o
   8  24   0     7593.27     7960.63    372.66 o
  10  24   0     7419.88     8102.16    332.00 o
  12  24   0      936.35      983.63     77.13 o
  14  24   0     9290.76     8398.53    240.26 o
  16  24   0      873.09      758.20     86.80 o
  18  24   0     1722.14     1533.19    118.83 o
  20  24   0     1237.64     1201.06    111.45 o
  22  24   0     2353.03     2749.71    165.78 o
  24  24   0      424.69      791.78    107.42 o
 -22  26   0        5.78      -39.79     92.85 o
 -20  26   0       10.23      -39.79     51.86 o
 -18  26   0       92.36      108.33     57.59 o
 -16  26   0      169.69      116.56     52.72 o
 -14  26   0     4570.72     4447.38    141.77 o
 -12  26   0       65.28       66.68     40.67 o
 -10  26   0       67.57       82.21     38.85 o
  -8  26   0     5824.79     5828.62    154.54 o
  -6  26   0      120.06      159.30     47.96 o
  -4  26   0        3.27       40.54     38.36 o
  -2  26   0     1282.39     1390.30     99.08 o
   0  26   0     4458.56     4246.81    161.00 o
   2  26   0     9198.85     9867.57    293.59 o
   4  26   0       36.69       31.48     37.73 o
   6  26   0     1301.31     1315.06    122.37 o
   8  26   0     1395.17     1473.92    203.59 o
  10  26   0      592.63      670.08     77.41 o
  12  26   0      228.00      226.33     74.84 o
  14  26   0     9207.86     9087.25    268.07 o
  16  26   0     1989.75     1942.82    133.00 o
  18  26   0      279.29      173.44     59.20 o
  20  26   0      452.62      380.44     93.64 o
  22  26   0     1075.08     1330.98    149.98 o
 -22  28   0       56.18       26.53    114.96 o
 -20  28   0      998.77     1064.96    145.01 o
 -18  28   0       81.74       85.46     57.81 o
 -16  28   0      337.26      280.60     68.30 o
 -14  28   0      916.63      959.13    197.05 o
 -12  28   0       40.83       10.33     40.86 o
 -10  28   0     4375.69     4478.92    142.80 o
  -8  28   0       11.56      -23.36     35.88 o
  -6  28   0      224.05      204.38     53.91 o
  -4  28   0     3631.04     3757.25    182.13 o
  -2  28   0    12384.99    12499.75    266.23 o
   0  28   0     1194.60      927.02     88.32 o
   2  28   0     5733.45     5701.61    266.27 o
   4  28   0     7132.52     7095.06    195.51 o
   6  28   0       53.42       -3.05     42.80 o
   8  28   0     4465.88     4589.55    291.82 o
  10  28   0     1191.91     1198.24    190.13 o
  12  28   0       70.95       -8.84     84.01 o
  14  28   0      420.79      340.46    128.23 o
  16  28   0     6610.45     7519.23    512.89 o
  18  28   0     3073.61     2897.15    457.63 o
  20  28   0     4443.32     4963.18    242.29 o
 -20  30   0      892.14     1087.70    212.23 o
 -18  30   0      172.25      190.13     99.48 o
 -16  30   0      269.10      178.40     76.56 o
 -14  30   0      823.70      662.14    112.03 o
 -12  30   0     1397.38     1433.79    117.79 o
 -10  30   0     1684.03     1687.19    236.14 o
  -8  30   0       50.18       53.06     47.48 o
  -6  30   0        5.30      -10.11     54.65 o
  -4  30   0     1008.82     1036.79    117.21 o
  -2  30   0     6327.53     6120.38    444.37 o
   0  30   0      436.37      578.84     95.06 o
   2  30   0     1497.82     1703.32    156.96 o
   4  30   0     7795.59     7989.72    393.51 o
   6  30   0     1163.24     1379.52    203.39 o
   8  30   0     4466.37     5071.50    318.35 o
  10  30   0     2167.68     2117.92    247.61 o
  12  30   0       22.64       26.53     92.85 o
  14  30   0      584.23      141.49    106.11 o
  16  30   0       19.56      -84.01     84.01 o
 -16  32   0       21.51       57.48    114.96 o
 -14  32   0      788.39      787.06    125.06 o
 -12  32   0     3397.80     3707.33    239.04 o
 -10  32   0      743.43      903.49    180.65 o
  -8  32   0        4.57       -9.34     46.76 o
  -6  32   0      859.51      625.26    163.59 o
  -4  32   0     2016.50     2232.89    171.96 o
  -2  32   0      347.71      184.50    110.54 o
   0  32   0      287.66      207.27     76.56 o
   2  32   0       59.62       53.06     88.44 o
   4  32   0     3625.32     3714.09    278.55 o
   6  32   0      842.47     1078.86    181.28 o
   8  32   0     4155.96     5009.60    331.61 o
  10  32   0     3201.86     3148.13    305.09 o
  12  32   0     1649.81     1733.24    247.61 o
 -12  34   0       56.23      110.54    114.96 o
 -10  34   0     1145.03      897.57    185.71 o
  -8  34   0      226.85       65.67     60.30 o
  -6  34   0     2666.94     3003.24    171.50 o
  -4  34   0      412.33      336.03     92.19 o
  -2  34   0       79.42      238.76    123.80 o
   0  34   0      142.31      212.23    123.80 o
   2  34   0       65.39       -4.42     88.44 o
   4  34   0       57.23      176.86    110.54 o
   6  34   0     2301.22     3249.83    322.78 o
   8  34   0      251.32      212.23    128.23 o
  -6  36   0      613.22      716.29    176.86 o
  -4  36   0      181.63      243.19    132.65 o
  -2  36   0      333.48      221.07    132.65 o
   0   1   1        5.40       -4.88      4.88 o
  -1   2   1    32096.34    31639.75    189.90 o
   1   2   1    14105.25    13996.37    108.66 o
  -2   3   1     6905.36     7009.20     57.62 o
   0   3   1    61719.96    60918.78    376.18 o
   2   3   1    60811.91    61662.13    413.91 o
  -3   4   1     6131.98     6216.04     51.08 o
  -1   4   1    12331.72    12102.16     92.52 o
   1   4   1      679.26      712.18     17.29 o
   3   4   1   176720.30   175068.94   1251.30 o
  -4   5   1    19546.98    19053.47    122.82 o
  -2   5   1    60689.82    60865.53    410.60 o
   0   5   1     2362.98     2443.42     30.03 o
   2   5   1    57531.11    56086.99    330.21 o
   4   5   1     2466.25     2693.90     33.79 o
  -5   6   1    85398.76    87252.39    542.01 o
  -3   6   1     2565.31     2304.28     37.81 o
  -1   6   1     2225.34     2634.96     37.60 o
   1   6   1     5763.32     5287.50     56.43 o
   3   6   1       49.82       13.94     10.64 o
   5   6   1   136907.45   137314.31    983.35 o
  -6   7   1      584.63      567.28     19.07 o
  -4   7   1     7294.30     7589.33     64.99 o
  -2   7   1       60.35       98.79     12.77 o
   0   7   1    39715.83    38910.18    257.90 o
   2   7   1        8.56       71.22     15.50 o
   4   7   1      103.85       64.28     15.49 o
   6   7   1      471.44      397.34     26.47 o
  -7   8   1    61901.18    62710.09    414.38 o
  -5   8   1     4377.36     4000.76     44.86 o
  -3   8   1     1739.90     1374.01     29.37 o
  -1   8   1     5426.25     4732.29     75.32 o
   1   8   1     9536.05     9479.01    103.76 o
   3   8   1     1090.65     1084.75     29.67 o
   5   8   1    33470.49    33580.06    256.23 o
   7   8   1    24417.29    24968.83    209.95 o
  -8   9   1      219.99      223.65     18.89 o
  -6   9   1    24233.97    25054.73    180.67 o
  -4   9   1    28714.77    29377.91    201.79 o
  -2   9   1      644.80      649.88     26.31 o
   0   9   1    20553.03    20105.76    155.19 o
   2   9   1     1685.27     1686.41     38.51 o
   4   9   1       33.82       35.54     11.49 o
   6   9   1     4301.93     3696.65     53.04 o
   8   9   1     6210.30     6297.93     86.71 o
  -9  10   1      821.23     1053.31     32.38 o
  -7  10   1    16726.45    17109.10    138.85 o
  -5  10   1     7708.39     8024.12     81.47 o
  -3  10   1     1848.89     1666.69     48.23 o
  -1  10   1       27.45       35.56     13.02 o
   1  10   1      658.14      719.05     28.50 o
   3  10   1     2971.71     2533.20     45.57 o
   5  10   1     1569.45     1658.53     59.74 o
   7  10   1    28926.12    30694.97    234.34 o
   9  10   1    29563.26    31368.78    245.71 o
 -10  11   1     2597.31     3145.68     50.42 o
  -8  11   1    15340.31    16427.50    132.03 o
  -6  11   1    23264.33    22625.00    172.29 o
  -4  11   1      193.52      297.43     21.73 o
  -2  11   1     8280.09     7513.80     91.57 o
   0  11   1      721.76      586.56     26.92 o
   2  11   1      153.85      274.99     24.19 o
   4  11   1     7453.94     7468.87     87.51 o
   6  11   1     8444.18     8763.51     93.01 o
   8  11   1     5069.54     4471.15     65.45 o
  10  11   1     1212.64     1342.43     40.79 o
 -11  12   1       62.59      208.32     18.36 o
  -9  12   1        0.34       12.64     11.60 o
  -7  12   1    33079.85    34130.54    242.09 o
  -5  12   1     1140.54     1675.63     49.71 o
  -3  12   1       83.72       37.97     14.76 o
  -1  12   1    10053.50    10130.50    113.21 o
   1  12   1       31.94       33.14     13.69 o
   3  12   1     9075.99     9094.09     99.59 o
   5  12   1     4753.62     5148.39     69.19 o
   7  12   1      269.27      277.15     21.89 o
   9  12   1     8708.65     8363.29     97.28 o
  11  12   1      592.71      661.51     41.16 o
 -12  13   1      395.20      505.40     31.51 o
 -10  13   1    23074.76    23365.75    178.45 o
  -8  13   1     4867.65     4721.56     66.26 o
  -6  13   1    19196.89    19095.66    157.29 o
  -4  13   1      648.40      645.38     34.01 o
  -2  13   1     5273.43     5598.75    115.35 o
   0  13   1     5760.30     5470.29     80.98 o
   2  13   1     9255.18     9551.77    111.46 o
   4  13   1     1558.02     1175.31     39.42 o
   6  13   1     1219.75     1471.82     41.93 o
   8  13   1     1057.79     1383.22     43.02 o
  10  13   1     6849.64     7450.14     94.97 o
  12  13   1      320.97      249.96     26.94 o
 -13  14   1      712.72      652.21     45.12 o
 -11  14   1    11046.93    11298.62    126.28 o
  -9  14   1    19692.05    19710.54    175.25 o
  -7  14   1     7755.00     8281.45     92.60 o
  -5  14   1      134.97       68.79     18.16 o
  -3  14   1     1438.36     1118.31     45.05 o
  -1  14   1      471.56      347.86     26.71 o
   1  14   1    12788.01    13179.89    131.27 o
   3  14   1     9919.02     9474.63    107.58 o
   5  14   1     1113.95     1101.24     41.75 o
   7  14   1       41.33        8.47     13.08 o
   9  14   1      983.94     1165.69     44.03 o
  11  14   1      516.59      450.29     29.84 o
  13  14   1    11569.78    11467.95    154.46 o
 -14  15   1      876.44      922.44     44.46 o
 -12  15   1    30955.26    31499.79    327.34 o
 -10  15   1     7736.37     7868.21    102.70 o
  -8  15   1    35405.78    36018.05    301.95 o
  -6  15   1     1534.52     1746.48     49.93 o
  -4  15   1     1489.50     1580.58     52.17 o
  -2  15   1      446.09      434.24     30.69 o
   0  15   1     6196.30     5559.42     89.21 o
   2  15   1     3788.88     3798.02     66.28 o
   4  15   1      562.14      566.95     32.10 o
   6  15   1     2671.47     2692.17     58.17 o
   8  15   1    10980.19    10962.15    121.28 o
  10  15   1     1463.75     1212.76     46.40 o
  12  15   1     1560.48     1392.03     51.86 o
  14  15   1     1491.28     1586.66     94.43 o
 -15  16   1     1958.96     2204.11     67.55 o
 -13  16   1     4997.35     4632.01     82.52 o
 -11  16   1     1398.04     1452.95     53.50 o
  -9  16   1     1696.99     1522.99     52.78 o
  -7  16   1       10.71       16.57     16.11 o
  -5  16   1     1998.97     2258.60     65.25 o
  -3  16   1      345.28      439.59     31.97 o
  -1  16   1     1702.14     2078.60     54.73 o
   1  16   1     5469.02     5305.92     90.96 o
   3  16   1     2266.87     2518.08     78.26 o
   5  16   1      945.41      971.83     42.52 o
   7  16   1     3125.73     2837.28     81.55 o
   9  16   1        1.82       11.58     15.90 o
  11  16   1      246.84      204.75     24.76 o
  13  16   1     1824.08     2002.87     60.38 o
  15  16   1      942.80      850.59     44.47 o
 -16  17   1      862.95      909.94     55.35 o
 -14  17   1      103.93       84.08     22.75 o
 -12  17   1     3069.94     2963.69     67.10 o
 -10  17   1      129.12      148.12     23.33 o
  -8  17   1     2933.52     3073.27     68.31 o
  -6  17   1    11823.84    11739.76    146.89 o
  -4  17   1     9469.07     9520.27    126.97 o
  -2  17   1     3807.05     3506.12     73.24 o
   0  17   1     3233.62     3163.41    115.67 o
   2  17   1     3091.26     3428.46     77.45 o
   4  17   1     2858.17     2935.46     79.14 o
   6  17   1     6166.51     6100.06     93.51 o
   8  17   1     3698.68     3730.21     69.75 o
  10  17   1     4312.06     4407.29     78.45 o
  12  17   1      331.98      353.11     30.95 o
  14  17   1     4891.69     4829.84     87.54 o
  16  17   1     1639.75     1539.12     60.58 o
 -17  18   1      216.08      174.03     37.68 o
 -15  18   1     2866.90     2773.69     69.90 o
 -13  18   1     2681.60     2444.88     72.68 o
 -11  18   1     1684.73     1619.86     58.57 o
  -9  18   1      452.57      649.60     40.09 o
  -7  18   1     3452.96     3503.13    100.12 o
  -5  18   1     3989.76     3829.01     80.11 o
  -3  18   1     1156.64     1178.79     52.19 o
  -1  18   1      152.86      131.65     22.85 o
   1  18   1     4917.77     5435.39     93.83 o
   3  18   1     2529.52     2556.91     77.69 o
   5  18   1     6512.03     6991.15    101.95 o
   7  18   1     6246.38     6172.54    122.75 o
   9  18   1     2763.63     2722.06     62.39 o
  11  18   1     1289.22     1342.95     56.70 o
  13  18   1     9557.59     9524.61    126.30 o
  15  18   1     1134.36     1001.74     55.13 o
  17  18   1      160.73      235.66     33.38 o
 -18  19   1      198.40      226.85     34.52 o
 -16  19   1       36.97       11.48     26.20 o
 -14  19   1      131.41      196.83     29.05 o
 -12  19   1     2512.86     2739.51     67.98 o
 -10  19   1        3.30       28.21     19.55 o
  -8  19   1        2.00       -7.39     17.86 o
  -6  19   1     6829.76     6658.21    111.51 o
  -4  19   1      977.64      842.78     46.67 o
  -2  19   1     1713.70     1854.94     60.89 o
   0  19   1      820.87      935.42     52.40 o
   2  19   1     5267.60     5120.77     93.56 o
   4  19   1     2342.76     2379.97     60.29 o
   6  19   1      278.03      215.01     26.33 o
   8  19   1       18.52       42.75     19.63 o
  10  19   1     2437.65     2761.80     72.33 o
  12  19   1      195.58      166.15     28.55 o
  14  19   1       20.48       30.62     23.69 o
  16  19   1     6017.14     5763.62    112.69 o
  18  19   1      117.66      108.01     30.38 o
 -19  20   1     1237.15     1379.89     69.92 o
 -17  20   1      787.48      872.05     70.84 o
 -15  20   1     1277.70     1014.03     57.20 o
 -13  20   1    11700.75    11175.37    143.65 o
 -11  20   1     9175.19     9354.31    127.26 o
  -9  20   1        7.58       14.49     19.69 o
  -7  20   1      182.79      166.68     27.67 o
  -5  20   1      246.55      224.01     29.84 o
  -3  20   1    13865.74    13916.48    223.78 o
  -1  20   1     3343.14     3234.56     76.43 o
   1  20   1    14940.28    14897.19    256.40 o
   3  20   1      919.28      901.15     51.94 o
   5  20   1        4.04       22.28     18.46 o
   7  20   1        1.21       26.60     19.96 o
   9  20   1      114.19       70.78     26.56 o
  11  20   1    22149.22    21674.02    209.31 o
  13  20   1      407.51      487.59     49.25 o
  15  20   1      690.59      717.15     50.37 o
  17  20   1     1970.13     2042.20     90.15 o
  19  20   1      197.24      184.50     40.96 o
 -20  21   1        2.56       10.86     28.76 o
 -18  21   1      187.48      216.34     45.32 o
 -16  21   1      521.08      436.40     43.48 o
 -14  21   1      940.42      954.12     56.43 o
 -12  21   1     4097.53     4164.53     86.23 o
 -10  21   1     7267.77     7401.50    113.13 o
  -8  21   1      488.60      372.03     36.66 o
  -6  21   1     2947.29     2782.77     76.05 o
  -4  21   1      516.64      540.95     41.28 o
  -2  21   1      584.26      668.84     44.57 o
   0  21   1       32.39       40.47     22.39 o
   2  21   1     5420.30     5357.31    104.47 o
   4  21   1      382.74      428.39     37.81 o
   6  21   1      152.97       63.67     25.43 o
   8  21   1    16457.21    16389.87    183.86 o
  10  21   1      426.37      373.97     36.69 o
  12  21   1     2471.00     2480.65     82.11 o
  14  21   1     1906.92     2001.23     78.65 o
  16  21   1     1028.07     1284.22     70.58 o
  18  21   1      157.96      233.58     46.20 o
  20  21   1      362.60      365.66     43.20 o
 -21  22   1     1535.42     1437.82     81.83 o
 -19  22   1     1260.46     1289.80     71.05 o
 -17  22   1     2896.88     2933.20     95.93 o
 -15  22   1     3826.12     3668.00     93.02 o
 -13  22   1       35.85        3.23     22.21 o
 -11  22   1     1874.24     2249.22     75.49 o
  -9  22   1     8549.85     8176.15    127.99 o
  -7  22   1      103.34       78.10     24.85 o
  -5  22   1     2324.18     2267.26     72.35 o
  -3  22   1     6852.32     6616.09    116.34 o
  -1  22   1     1136.40     1403.20     63.36 o
   1  22   1      727.00      662.83     64.93 o
   3  22   1      880.41     1102.16     61.78 o
   5  22   1     9263.86     9662.15    144.70 o
   7  22   1        5.55        3.45     20.64 o
   9  22   1       15.97       38.36     25.15 o
  11  22   1     2846.67     2919.73     91.39 o
  13  22   1      163.26      102.74     29.17 o
  15  22   1      173.76      156.78     32.76 o
  17  22   1     1349.91     1072.95     83.87 o
  19  22   1      108.73      151.42     41.56 o
  21  22   1      743.55      826.94     75.49 o
 -22  23   1       40.27       27.11     34.06 o
 -20  23   1     3190.85     3659.75    107.51 o
 -18  23   1      223.55      228.57     42.14 o
 -16  23   1      179.85      214.00     37.40 o
 -14  23   1     1089.82     1033.44     60.14 o
 -12  23   1      339.42      287.45     56.62 o
 -10  23   1      961.75     1036.15     65.66 o
  -8  23   1        8.16       22.28     23.53 o
  -6  23   1       23.41       41.54     25.43 o
  -4  23   1     2799.60     2797.77     78.09 o
  -2  23   1     1410.85     1491.70     67.15 o
   0  23   1     3180.76     3125.96     81.65 o
   2  23   1        8.29       12.72     23.29 o
   4  23   1      777.45      919.62     57.01 o
   6  23   1      942.90     1021.06     57.68 o
   8  23   1      273.14      267.06     36.86 o
  10  23   1      216.47      163.46     32.67 o
  12  23   1      786.69      746.99     61.80 o
  14  23   1     2853.43     2844.13     99.55 o
  16  23   1      395.77      391.45     57.02 o
  18  23   1      948.91      890.54     81.67 o
  20  23   1       20.49       40.15     40.43 o
  22  23   1        4.72       24.90     41.72 o
 -23  24   1     1985.56     2333.02    121.45 o
 -21  24   1       13.16       56.52     44.16 o
 -19  24   1      167.02      164.74     37.99 o
 -17  24   1     3207.33     3280.19    101.06 o
 -15  24   1       80.38      115.85     32.94 o
 -13  24   1      365.49      388.82     41.99 o
 -11  24   1     1254.45     1274.12     83.35 o
  -9  24   1      424.03      398.18     39.46 o
  -7  24   1     6803.08     6543.82    184.38 o
  -5  24   1      775.92      741.53     52.07 o
  -3  24   1     4907.32     4918.52    117.06 o
  -1  24   1     1483.90     1459.72     83.62 o
   1  24   1     1801.38     1804.57     75.19 o
   3  24   1       62.12       58.01     28.86 o
   5  24   1     1350.99     1250.73     70.47 o
   7  24   1      858.80      926.69     73.27 o
   9  24   1      368.02      317.83     44.15 o
  11  24   1     6318.34     6242.27    141.90 o
  13  24   1      345.69      363.35     49.83 o
  15  24   1     2307.59     2395.26     99.24 o
  17  24   1      600.80      486.34     68.21 o
  19  24   1      372.62      292.30     45.16 o
  21  24   1       73.73       38.21     37.20 o
  23  24   1       13.45       49.53     45.35 o
 -24  25   1       73.34      107.28     62.39 o
 -22  25   1      340.43      341.04     57.46 o
 -20  25   1        1.70       15.33     32.81 o
 -18  25   1      297.52      337.08     46.32 o
 -16  25   1      230.96      245.73     40.08 o
 -14  25   1     1432.29     1667.15     77.67 o
 -12  25   1     2574.89     2379.16     87.11 o
 -10  25   1      227.34      229.92     31.75 o
  -8  25   1       15.02       14.39     24.71 o
  -6  25   1        2.10      -15.97     26.34 o
  -4  25   1     2805.33     2684.31     96.04 o
  -2  25   1      513.12      584.67     51.48 o
   0  25   1     1031.77     1112.34    104.60 o
   2  25   1     7669.76     7356.00    145.63 o
   4  25   1      303.51      320.47     41.92 o
   6  25   1     2551.99     2494.44    115.44 o
   8  25   1      839.97      772.33     68.85 o
  10  25   1      646.04      639.04     59.85 o
  12  25   1       83.22      118.37     38.68 o
  14  25   1       67.98       67.36     37.68 o
  16  25   1     2855.95     3018.68    111.10 o
  18  25   1      881.30      756.99     77.12 o
  20  25   1     2185.65     2344.09    118.35 o
  22  25   1      719.62      735.28     73.95 o
  24  25   1      914.10      787.01    100.00 o
 -25  26   1        1.22      -97.27     97.27 o
 -23  26   1      364.53      484.60     76.90 o
 -21  26   1      208.58      211.47     52.52 o
 -19  26   1     3878.70     3808.04    134.88 o
 -17  26   1      506.89      442.71     52.35 o
 -15  26   1     2014.03     2061.54     95.27 o
 -13  26   1        4.74       -5.49     30.10 o
 -11  26   1      167.78      144.51     35.41 o
  -9  26   1       84.60       38.97     29.93 o
  -7  26   1      110.53      106.17     33.23 o
  -5  26   1      412.16      456.39     49.16 o
  -3  26   1      146.72      144.22     67.38 o
  -1  26   1     8473.51     8667.97    162.17 o
   1  26   1       10.23       16.62     29.27 o
   3  26   1     2098.28     2213.18    108.98 o
   5  26   1     1212.33     1115.71     82.70 o
   7  26   1     1568.83     1661.02     99.22 o
   9  26   1     4281.43     4307.81    164.02 o
  11  26   1      215.54      235.28     45.01 o
  13  26   1       19.97       -5.79     33.27 o
  15  26   1      972.61     1162.62     80.84 o
  17  26   1      584.62      536.12     69.31 o
  19  26   1        6.25       24.31     38.84 o
  21  26   1     2272.82     2311.64    120.40 o
  23  26   1       25.24       48.17     58.25 o
  25  26   1       39.43      -61.90    101.69 o
 -22  27   1     1412.75     1859.09    192.73 o
 -20  27   1       68.85       33.32     41.19 o
 -18  27   1      117.47      219.03     46.47 o
 -16  27   1      148.89      121.31     39.68 o
 -14  27   1      859.66      837.66     66.90 o
 -12  27   1       48.56       71.72     35.14 o
 -10  27   1      658.31      668.93     57.19 o
  -8  27   1      191.50       93.39     34.66 o
  -6  27   1     8340.09     8118.30    277.55 o
  -4  27   1        0.62       10.88     30.98 o
  -2  27   1     1090.09     1122.30     77.45 o
   0  27   1      386.03      463.40     50.59 o
   2  27   1      178.20      182.39     45.82 o
   4  27   1     1080.81      985.13     97.01 o
   6  27   1      265.71      235.49     55.19 o
   8  27   1     1120.62     1224.81    104.67 o
  10  27   1      550.54      534.33     67.84 o
  12  27   1      152.87      122.31     39.61 o
  14  27   1        5.69      -16.86     35.11 o
  16  27   1      363.20      476.09     78.72 o
  18  27   1      791.34      591.19     77.11 o
  20  27   1      283.43      296.60     62.68 o
  22  27   1      782.25      743.43     97.05 o
  24  27   1      344.72      198.97    137.07 o
 -21  28   1      221.04      210.77     64.03 o
 -19  28   1      136.50      155.72     58.75 o
 -17  28   1     2036.88     1854.51     96.54 o
 -15  28   1      216.46      159.42     41.76 o
 -13  28   1     2510.54     2728.41    110.38 o
 -11  28   1     1447.53     1444.95     80.85 o
  -9  28   1      234.05      160.53     38.51 o
  -7  28   1     2773.77     2850.47    102.34 o
  -5  28   1        6.17      -15.98     29.90 o
  -3  28   1        2.54        1.90     30.64 o
  -1  28   1      714.32      769.92     62.10 o
   1  28   1     1494.56     1810.84    148.00 o
   3  28   1      408.63      491.96     62.26 o
   5  28   1     1632.36     1668.50    102.25 o
   7  28   1     1844.59     2059.69    164.02 o
   9  28   1     1400.41     1744.87    106.34 o
  11  28   1       29.96        4.03     39.01 o
  13  28   1        3.64       20.50     37.33 o
  15  28   1       20.67       13.72     44.39 o
  17  28   1       26.13       -1.12     46.81 o
  19  28   1      649.65      749.90     87.13 o
  21  28   1       68.49       26.53    114.96 o
  23  28   1      230.67       17.69    123.80 o
 -20  29   1      123.07      135.56     55.30 o
 -18  29   1      648.59      773.92     76.83 o
 -16  29   1      109.78      183.97     43.50 o
 -14  29   1        0.48        7.10     35.30 o
 -12  29   1        0.17       -7.92     33.99 o
 -10  29   1     1031.00     1138.12     73.74 o
  -8  29   1     2459.37     2472.37    113.12 o
  -6  29   1       36.89       19.99     32.17 o
  -4  29   1      266.46      231.97     78.50 o
  -2  29   1     2241.74     2372.88    120.41 o
   0  29   1     5013.97     4841.90    174.86 o
   2  29   1     1074.39     1033.59     84.34 o
   4  29   1        0.42       17.47     38.00 o
   6  29   1        3.27       15.80     39.79 o
   8  29   1     1053.35     1118.56     88.01 o
  10  29   1     1182.27     1138.13     90.35 o
  12  29   1      303.18      315.76     74.67 o
  14  29   1      367.51      325.31     62.92 o
  16  29   1     1321.74     1442.91    108.62 o
  18  29   1      392.67      346.86    116.16 o
  20  29   1      172.19      141.49    114.96 o
 -19  30   1     2846.85     3315.01    245.30 o
 -17  30   1       13.14       31.68     45.02 o
 -15  30   1       49.18       35.01     38.73 o
 -13  30   1      863.61      975.14     73.55 o
 -11  30   1      373.10      442.63     53.57 o
  -9  30   1     1632.51     1707.76     89.49 o
  -7  30   1       99.54       81.11     38.99 o
  -5  30   1      404.49      365.10     51.78 o
  -3  30   1     1229.35     1393.37     95.49 o
  -1  30   1       23.49       59.14     41.44 o
   1  30   1       57.62       37.93     41.23 o
   3  30   1     1194.59     1254.09     93.42 o
   5  30   1       18.45       11.97     40.80 o
   7  30   1       67.33       50.84     41.13 o
   9  30   1      923.47      903.81     86.80 o
  11  30   1      323.48      323.04     59.58 o
  13  30   1      361.58      412.86     94.45 o
  15  30   1     1035.83     1090.15    114.37 o
  17  30   1       34.13      -20.92     48.42 o
 -18  31   1      427.19      452.41    150.33 o
 -16  31   1        9.66        8.41     44.81 o
 -14  31   1      473.86      521.97     58.40 o
 -12  31   1     1627.15     1776.20     94.67 o
 -10  31   1      197.49      278.04     47.95 o
  -8  31   1      193.78      190.13     47.10 o
  -6  31   1      604.32      572.85     63.86 o
  -4  31   1      700.96      910.54     84.06 o
  -2  31   1      112.92      131.47     47.83 o
   0  31   1      236.16      165.13     50.30 o
   2  31   1      158.54      108.78     45.60 o
   4  31   1     1530.12     1595.95    105.85 o
   6  31   1     1026.40      900.29     83.92 o
   8  31   1     1908.04     1971.17    118.41 o
  10  31   1        8.75       -7.89     54.41 o
  12  31   1      260.49      221.30     84.47 o
  14  31   1       54.57       84.48     73.42 o
 -17  32   1      687.71      860.53    139.10 o
 -15  32   1       13.83      -31.53     55.83 o
 -13  32   1       14.30      -35.82     35.82 o
 -11  32   1      251.81      238.70     48.99 o
  -9  32   1      521.91      611.35     87.66 o
  -7  32   1      423.90      410.61     66.70 o
  -5  32   1      215.08      215.73     51.82 o
  -3  32   1      914.62      829.20     80.75 o
  -1  32   1       24.59       -1.28     43.45 o
   1  32   1      118.93       62.89     46.47 o
   3  32   1      569.11      573.23     72.71 o
   5  32   1     1349.89     1369.65    126.37 o
   7  32   1      842.82      919.00     87.10 o
   9  32   1      375.09      429.06     93.64 o
  11  32   1       17.25       57.48     70.29 o
  13  32   1        0.19        7.96     69.88 o
 -14  33   1       29.97       29.02     59.20 o
 -12  33   1        4.36       -1.41     43.77 o
 -10  33   1      158.07      128.42     50.82 o
  -8  33   1     1805.98     1667.17    125.59 o
  -6  33   1     1643.33     2149.84    151.61 o
  -4  33   1     1624.56     1547.09    109.13 o
  -2  33   1      255.81      141.62     64.59 o
   0  33   1        5.65      -46.51     46.76 o
   2  33   1       68.39       62.03     55.16 o
   4  33   1      944.61     1107.21    107.69 o
   6  33   1      642.64      725.21    117.21 o
   8  33   1      236.51      279.82     86.88 o
  10  33   1     1980.62     1702.94    168.49 o
 -13  34   1      798.14      893.15    181.28 o
 -11  34   1       97.89      179.42     88.74 o
  -9  34   1       80.70       31.60     54.74 o
  -7  34   1        0.55       20.03     56.98 o
  -5  34   1      155.76      134.23     65.31 o
  -3  34   1      990.13      814.50     97.56 o
  -1  34   1       42.23       11.79     58.72 o
   1  34   1      620.61      699.76     91.67 o
   3  34   1        3.20      -51.33     51.33 o
   5  34   1      107.84      160.28     81.11 o
   7  34   1      357.22      413.51    101.57 o
   9  34   1      501.39      526.16    150.33 o
  -8  35   1       45.57      154.75    119.38 o
  -6  35   1       81.04      130.76    117.17 o
  -4  35   1        0.45      -65.43     65.43 o
  -2  35   1     1529.53     1550.64    227.92 o
   0  35   1      810.00     1125.73    153.61 o
   2  35   1     1044.31      953.86    127.43 o
   6  35   1        4.72      -17.69    106.11 o
  -3  36   1        2.48       22.11    106.11 o
  -1  36   1        0.01       -1.16     71.70 o
   1  36   1      333.89      499.64    154.75 o
   1   1   2    19811.19    20124.89    110.28 o
   0   2   2    80030.34    81653.14    384.78 o
   2   2   2     5482.13     6244.04     47.90 o
  -1   3   2      739.38      739.67     17.28 o
   1   3   2   109327.28   109409.92    585.85 o
   3   3   2     1502.77     1143.92     28.11 o
  -2   4   2    23148.72    23376.20    141.06 o
   0   4   2    30679.46    30856.53    186.61 o
   2   4   2    97970.05   100802.36    748.57 o
   4   4   2     2764.34     2861.38     42.68 o
  -3   5   2        0.48        8.27      8.14 o
  -1   5   2    14009.85    14323.89     97.11 o
   1   5   2    73641.72    73013.05    405.09 o
   3   5   2      371.31      288.84     19.40 o
   5   5   2     1380.60     1309.13     32.47 o
  -4   6   2     7493.22     7604.31     65.18 o
  -2   6   2     1208.65     1040.85     25.61 o
   0   6   2     8761.55     8204.21     65.24 o
   2   6   2     7937.17     8264.71     85.86 o
   4   6   2     6924.62     6999.38     70.72 o
   6   6   2     8123.71     8510.38     75.67 o
  -5   7   2     3388.84     2780.32     38.92 o
  -3   7   2    13829.33    13350.42     96.83 o
  -1   7   2    10211.81     9630.14     76.12 o
   1   7   2     7264.43     8281.47     77.07 o
   3   7   2     1926.12     2028.88     42.27 o
   5   7   2       13.77       41.97     10.17 o
   7   7   2    11554.57    11755.55     97.22 o
  -6   8   2     1846.29     1803.63     36.81 o
  -4   8   2     2022.35     1948.05     38.11 o
  -2   8   2    27210.72    27461.55    171.26 o
   0   8   2     9748.93     9207.21     77.70 o
   2   8   2     8983.62     8472.17     73.35 o
   4   8   2       24.31        8.20      9.04 o
   6   8   2    12434.58    13149.31    109.59 o
   8   8   2     3213.83     3962.14     56.63 o
  -7   9   2     4798.90     4779.61     57.17 o
  -5   9   2     2641.50     2517.15     39.83 o
  -3   9   2    15494.10    16709.04    123.00 o
  -1   9   2    21141.16    21170.65    145.20 o
   1   9   2     3833.79     3551.08     44.92 o
   3   9   2       42.50       46.40     10.81 o
   5   9   2     5272.16     4977.33     59.25 o
   7   9   2     2711.16     2580.28     83.38 o
   9   9   2    13737.69    14291.14    111.31 o
  -8  10   2       37.59       16.54     10.76 o
  -6  10   2    10994.41    11914.40     96.24 o
  -4  10   2    13004.06    14255.70    112.77 o
  -2  10   2    30868.59    33053.40    222.06 o
   0  10   2    27731.95    27589.21    223.70 o
   2  10   2     4217.47     4569.24     72.91 o
   4  10   2     1455.38     1770.96     37.99 o
   6  10   2     4110.18     4911.17     66.56 o
   8  10   2    31589.46    34348.14    229.34 o
  10  10   2     7563.59     8048.11     86.12 o
  -9  11   2      888.64      926.28     41.27 o
  -7  11   2    13352.73    13369.17    130.36 o
  -5  11   2     7856.48     7945.55     78.64 o
  -3  11   2     2047.89     2213.57     41.81 o
  -1  11   2     6699.20     7315.18     76.50 o
   1  11   2       62.85      205.10     18.66 o
   3  11   2     3357.35     3332.98     59.77 o
   5  11   2     8492.72     8344.22     92.71 o
   7  11   2     2570.70     2378.12     48.81 o
   9  11   2     4387.39     4656.27     62.73 o
  11  11   2    61499.78    61865.76    465.17 o
 -10  12   2      182.54      167.98     18.06 o
  -8  12   2    12110.20    11631.23    110.55 o
  -6  12   2       86.91       41.20     11.64 o
  -4  12   2    48184.61    51443.61    331.39 o
  -2  12   2     3884.62     4360.29     63.44 o
   0  12   2       99.17       71.48     12.88 o
   2  12   2     4455.71     4956.45     72.14 o
   4  12   2      879.72      932.00     32.88 o
   6  12   2    25813.69    25214.62    206.77 o
   8  12   2    32577.38    34725.74    269.29 o
  10  12   2      734.30      988.09     35.92 o
  12  12   2      447.75      572.02     30.50 o
 -11  13   2      931.28      880.32     38.93 o
  -9  13   2    14842.67    15475.36    153.45 o
  -7  13   2     8425.05     8413.29     84.95 o
  -5  13   2     3595.18     3573.79     51.91 o
  -3  13   2     2418.78     2779.06     50.11 o
  -1  13   2     4124.26     3394.39     57.37 o
   1  13   2      379.50      432.32     24.83 o
   3  13   2      185.57      235.18     22.22 o
   5  13   2      242.52      256.45     21.59 o
   7  13   2        2.60       13.30     14.34 o
   9  13   2      141.98       69.38     16.84 o
  11  13   2    16707.82    16757.65    146.84 o
  13  13   2       53.19       68.50     18.42 o
 -12  14   2      156.91       93.08     19.45 o
 -10  14   2      138.16      198.75     20.79 o
  -8  14   2    14945.70    14940.27    141.11 o
  -6  14   2     4651.70     4286.02     66.34 o
  -4  14   2     4092.08     3662.80     59.77 o
  -2  14   2       33.35        6.96     12.02 o
   0  14   2       83.59       40.49     14.31 o
   2  14   2    20739.33    22957.07    199.35 o
   4  14   2     6454.35     7097.47     96.61 o
   6  14   2    18270.44    18244.28    169.87 o
   8  14   2     8118.46     7923.81    130.46 o
  10  14   2     5187.02     4901.89     87.89 o
  12  14   2      672.28      906.85     45.92 o
  14  14   2     1545.33     1662.86     64.01 o
 -13  15   2     1614.15     1633.57     62.89 o
 -11  15   2     1467.39     1535.95     52.06 o
  -9  15   2       84.51       49.58     22.38 o
  -7  15   2      437.62      583.64     30.86 o
  -5  15   2     1093.25     1179.80     39.51 o
  -3  15   2       42.66       86.65     16.03 o
  -1  15   2     3086.59     2860.08     61.38 o
   1  15   2     2541.85     2575.63     52.44 o
   3  15   2     1679.69     1660.84     55.09 o
   5  15   2      164.92       73.39     16.63 o
   7  15   2     1649.30     1854.30     51.98 o
   9  15   2     3031.30     2856.58     63.96 o
  11  15   2     5177.28     4915.50     81.24 o
  13  15   2     1431.65     1340.60     57.98 o
  15  15   2      109.08       77.73     25.38 o
 -14  16   2     2131.53     2122.52     77.12 o
 -12  16   2     1434.64     1540.02     62.26 o
 -10  16   2      399.47      460.59     33.66 o
  -8  16   2     1168.58     1203.15     49.65 o
  -6  16   2     3436.18     3441.23     76.04 o
  -4  16   2     5989.94     5798.19     80.40 o
  -2  16   2     7984.16     8337.04    112.26 o
   0  16   2        0.30       -8.47     15.76 o
   2  16   2        0.38       19.87     14.80 o
   4  16   2     1233.24     1227.35     42.86 o
   6  16   2      204.88      340.16     27.30 o
   8  16   2    10306.59    10906.95    195.26 o
  10  16   2     7804.46     7717.68    123.56 o
  12  16   2        0.02      -14.16     17.47 o
  14  16   2     1525.43     1531.54     63.55 o
  16  16   2     3371.83     3317.31     88.64 o
 -15  17   2     4865.21     4541.24     95.61 o
 -13  17   2    41859.89    41491.68    352.68 o
 -11  17   2     1392.88     1299.72     57.73 o
  -9  17   2    14391.89    13618.51    156.31 o
  -7  17   2     1020.75      898.93     44.03 o
  -5  17   2        8.61       32.23     14.76 o
  -3  17   2     2192.06     1983.16     64.28 o
  -1  17   2      960.74      909.63     60.46 o
   1  17   2      458.93      530.30     31.34 o
   3  17   2     1883.56     1786.46     50.39 o
   5  17   2       12.19       26.75     17.27 o
   7  17   2      605.32      683.50     40.63 o
   9  17   2    21472.23    21548.50    240.92 o
  11  17   2     1265.07     1178.48     58.85 o
  13  17   2      334.80      436.51     36.93 o
  15  17   2      952.00      843.91     67.85 o
  17  17   2       86.41       31.06     24.71 o
 -16  18   2       11.60       24.73     24.83 o
 -14  18   2     4985.18     5068.37    101.42 o
 -12  18   2     5898.39     6035.23    108.78 o
 -10  18   2      674.46      739.60     43.44 o
  -8  18   2      391.98      437.55     33.79 o
  -6  18   2      310.49      266.74     27.16 o
  -4  18   2     1690.13     1622.32     52.78 o
  -2  18   2     2837.16     2848.96     69.54 o
   0  18   2     2487.75     2488.24     62.48 o
   2  18   2      680.17      639.82     40.82 o
   4  18   2    12445.41    13306.66    179.95 o
   6  18   2      233.15      362.44     29.91 o
   8  18   2     1262.05     1425.30     68.15 o
  10  18   2     4124.06     3960.99    103.55 o
  12  18   2     6540.20     6526.88    137.38 o
  14  18   2     2711.71     2731.59    151.79 o
  16  18   2     2729.50     2671.92    110.27 o
  18  18   2     2197.87     2061.24     89.08 o
 -17  19   2      271.07      182.60     35.13 o
 -15  19   2     2492.57     2522.95     80.40 o
 -13  19   2     6514.45     6058.32    121.32 o
 -11  19   2     1766.78     1625.22     66.46 o
  -9  19   2    11421.23    11152.90    151.26 o
  -7  19   2     6420.06     6625.36    104.86 o
  -5  19   2      895.77      926.02     45.26 o
  -3  19   2    13323.97    13198.66    160.84 o
  -1  19   2      353.43      238.16     28.46 o
   1  19   2        8.75      -17.75     18.00 o
   3  19   2     1884.30     1906.25     73.49 o
   5  19   2      125.05       88.69     26.93 o
   7  19   2       90.33       98.62     28.43 o
   9  19   2     8653.07     8802.18    175.42 o
  11  19   2       61.44       38.10     28.75 o
  13  19   2        0.61      -23.77     25.62 o
  15  19   2     4763.13     4855.74    112.91 o
  17  19   2     2753.33     2541.66     95.37 o
  19  19   2     1469.37     1554.89     80.12 o
 -18  20   2      182.03      125.38     35.19 o
 -16  20   2     1324.96     1372.70     68.45 o
 -14  20   2       36.43        1.14     21.98 o
 -12  20   2      605.04      495.57     41.65 o
 -10  20   2      899.97      887.54     54.69 o
  -8  20   2       11.37       31.12     20.45 o
  -6  20   2      195.43      158.94     28.83 o
  -4  20   2       17.68       -7.81     21.42 o
  -2  20   2     1731.45     1732.95     76.02 o
   0  20   2      229.55      223.46     32.70 o
   2  20   2     9522.03     9229.03    147.96 o
   4  20   2     2213.19     2250.34     80.55 o
   6  20   2      593.84      569.15     60.01 o
   8  20   2       72.93       32.74     25.05 o
  10  20   2     5256.45     5211.00    166.28 o
  12  20   2      472.10      464.78     49.95 o
  14  20   2     1381.68     1518.88     82.86 o
  16  20   2     1436.01     1409.49     74.85 o
  18  20   2      522.88      549.13     76.13 o
  20  20   2      238.90      293.13     43.36 o
 -19  21   2       22.17      -25.89     29.22 o
 -17  21   2      287.54      229.47     39.92 o
 -15  21   2     3004.17     3456.02     91.44 o
 -13  21   2     4781.82     5082.58    116.03 o
 -11  21   2     5606.14     4943.18    110.74 o
  -9  21   2     2017.08     1879.69     87.72 o
  -7  21   2        8.82       27.69     23.26 o
  -5  21   2        1.30      -16.26     24.06 o
  -3  21   2     1507.42     1818.88     77.51 o
  -1  21   2       16.12       53.12     25.50 o
   1  21   2     8893.89     8724.26    146.04 o
   3  21   2     8316.03     7951.40    164.26 o
   5  21   2      231.92      287.02     38.90 o
   7  21   2     1964.99     2112.92     91.58 o
   9  21   2      198.13      207.12     38.31 o
  11  21   2     3609.16     3633.17    183.74 o
  13  21   2      439.67      396.34     47.91 o
  15  21   2     5630.87     5190.06    142.02 o
  17  21   2     1197.66     1078.06     68.64 o
  19  21   2     1073.76      951.23     66.62 o
  21  21   2      933.18     1022.53    110.07 o
 -20  22   2       88.83       99.80     37.21 o
 -18  22   2      655.93      529.10     52.52 o
 -16  22   2     3114.58     3119.23    128.56 o
 -14  22   2     2124.96     2624.33    103.57 o
 -12  22   2    11096.75    10453.43    170.68 o
 -10  22   2     3597.47     3559.69    104.99 o
  -8  22   2        4.27       -0.86     25.80 o
  -6  22   2        2.76       26.62     24.34 o
  -4  22   2      559.22      628.03     53.42 o
  -2  22   2     3740.54     3669.74    108.76 o
   0  22   2     2885.50     2862.23     84.85 o
   2  22   2    10467.80    10330.41    193.39 o
   4  22   2      189.53      210.97     35.53 o
   6  22   2     1645.72     1715.83     82.72 o
   8  22   2     2736.94     2772.45     95.26 o
  10  22   2      105.70       63.41     31.82 o
  12  22   2      289.86      200.72     38.51 o
  14  22   2     1882.19     2000.46    108.98 o
  16  22   2     3625.15     3812.61    160.63 o
  18  22   2        2.72       28.54     31.79 o
  20  22   2       19.74       20.67     33.32 o
  22  22   2       18.88       69.99     37.43 o
 -21  23   2       59.16       53.29     42.18 o
 -19  23   2       42.43       58.33     34.57 o
 -17  23   2       37.34       26.30     30.52 o
 -15  23   2     5416.19     5155.03    113.81 o
 -13  23   2      892.18     1082.45     67.49 o
 -11  23   2     3954.82     4136.42    105.55 o
  -9  23   2     2439.05     2577.42    101.97 o
  -7  23   2      340.16      266.73     36.61 o
  -5  23   2     9021.18     8997.12    158.63 o
  -3  23   2     6834.15     6477.38    131.41 o
  -1  23   2       79.23       28.64     26.33 o
   1  23   2        0.89       -6.12     29.36 o
   3  23   2      283.27      241.32     60.63 o
   5  23   2     1644.13     1530.14     80.08 o
   7  23   2    14355.59    14235.12    237.22 o
   9  23   2      335.89      369.11     46.87 o
  11  23   2     2209.55     2293.67    102.12 o
  13  23   2        4.78      -26.67     29.51 o
  15  23   2       80.39       56.16     45.56 o
  17  23   2      193.96      144.27     65.73 o
  19  23   2       95.35       41.78     34.27 o
  21  23   2     1360.32     1275.26     87.94 o
  23  23   2      129.62      138.91     44.88 o
 -22  24   2      177.88      149.41     45.68 o
 -20  24   2      967.92      800.19     65.69 o
 -18  24   2        3.27      -16.56     31.44 o
 -16  24   2       49.55       60.07     32.77 o
 -14  24   2        0.33       26.78     30.41 o
 -12  24   2      108.41       91.32     32.43 o
 -10  24   2      157.08       23.38     40.81 o
  -8  24   2       12.27       12.69     28.23 o
  -6  24   2      243.36      218.95     34.71 o
  -4  24   2     6577.04     6400.66    123.77 o
  -2  24   2      478.63      543.61     56.95 o
   0  24   2       14.98        4.88     30.36 o
   2  24   2     1995.01     1965.18    101.59 o
   4  24   2        1.91      -23.97     27.65 o
   6  24   2      627.57      439.90     50.99 o
   8  24   2     5601.90     5411.24    139.35 o
  10  24   2     4904.35     4779.96    136.66 o
  12  24   2      343.41      482.19     69.88 o
  14  24   2     2093.81     1840.89     97.18 o
  16  24   2     1138.93     1180.38     97.29 o
  18  24   2      159.95      163.51     64.64 o
  20  24   2      353.59      487.21     69.11 o
  22  24   2     2585.03     2794.80    120.06 o
  24  24   2      206.95      180.40     43.35 o
 -23  25   2      467.90      504.58     61.16 o
 -21  25   2      630.81      712.00     65.52 o
 -19  25   2     1236.38     1234.80     79.49 o
 -17  25   2      753.21      712.27     83.05 o
 -15  25   2      112.19      157.69     42.56 o
 -13  25   2        0.31       10.51     30.32 o
 -11  25   2     2010.58     1986.28     89.94 o
  -9  25   2      161.02      163.57     43.78 o
  -7  25   2        6.67      -18.67     29.50 o
  -5  25   2     1372.18     1522.33     73.72 o
  -3  25   2     1478.30     1442.38     90.39 o
  -1  25   2      995.40      859.45     75.15 o
   1  25   2     4139.16     4080.76    126.66 o
   3  25   2      160.92      119.27     56.19 o
   5  25   2       36.47        5.68     31.47 o
   7  25   2      928.90      829.46     68.35 o
   9  25   2       26.03       13.30     30.37 o
  11  25   2      330.19      246.42     65.56 o
  13  25   2      324.06      376.14     52.56 o
  15  25   2      710.70      604.64     62.87 o
  17  25   2     1537.60     1526.70     92.52 o
  19  25   2      795.36      806.11     71.93 o
  21  25   2      331.98      436.25     81.61 o
  23  25   2      238.27      268.29     55.64 o
 -24  26   2      301.58      176.86    110.54 o
 -22  26   2      279.72      195.51     45.49 o
 -20  26   2       45.06      102.98     41.43 o
 -18  26   2     3446.95     3402.28    154.24 o
 -16  26   2        0.11       33.31     35.37 o
 -14  26   2      294.23      330.17     47.56 o
 -12  26   2      210.17      119.15     43.21 o
 -10  26   2      279.71      206.45     41.74 o
  -8  26   2      429.92      407.77     51.40 o
  -6  26   2     1309.02     1483.01     84.15 o
  -4  26   2     1280.36     1403.32     92.13 o
  -2  26   2      255.79      259.24     54.89 o
   0  26   2      160.93      150.74     41.44 o
   2  26   2     3595.32     3478.67    120.66 o
   4  26   2      243.25      107.31     45.31 o
   6  26   2     2292.90     2400.08    118.79 o
   8  26   2     1225.06     1557.52     88.40 o
  10  26   2      554.47      441.57     53.02 o
  12  26   2     1171.92     1173.93    103.24 o
  14  26   2        0.53       18.06     35.53 o
  16  26   2        0.13       31.04     36.01 o
  18  26   2      153.41       94.01     44.53 o
  20  26   2      271.71      257.36     53.97 o
  22  26   2      431.27      467.91     63.99 o
 -23  27   2      142.92      176.86    114.96 o
 -21  27   2      755.67      446.05     63.15 o
 -19  27   2       80.86       41.30     38.03 o
 -17  27   2       69.79      110.92     40.06 o
 -15  27   2     3198.66     3314.54    153.48 o
 -13  27   2     2404.49     2478.81    105.83 o
 -11  27   2      504.16      532.06     83.38 o
  -9  27   2      339.55      278.51     46.73 o
  -7  27   2      349.45      320.96     49.41 o
  -5  27   2      108.03      104.39     44.49 o
  -3  27   2      555.13      535.47     62.67 o
  -1  27   2     1566.83     1784.54    137.98 o
   1  27   2     4073.03     3961.07    129.50 o
   3  27   2      498.93      666.72     66.95 o
   5  27   2     1849.06     2083.34    113.19 o
   7  27   2     4899.57     4972.42    149.03 o
   9  27   2     3943.98     4139.90    123.11 o
  11  27   2      292.84      245.48     60.79 o
  13  27   2        6.16        4.93     32.69 o
  15  27   2      215.62       95.03     41.15 o
  17  27   2       17.72       50.62     50.66 o
  19  27   2      612.20      494.01     65.35 o
  21  27   2      296.76      383.44     61.42 o
 -22  28   2       30.68       13.27    114.96 o
 -20  28   2     2401.51     2716.02    130.68 o
 -18  28   2      742.61      639.08     64.43 o
 -16  28   2      108.65      107.17     42.12 o
 -14  28   2      456.35      334.98     78.26 o
 -12  28   2      241.45      278.15     47.33 o
 -10  28   2        5.03       55.30     36.91 o
  -8  28   2     1053.35      983.05     86.27 o
  -6  28   2     1463.15     1507.59    168.48 o
  -4  28   2     2607.62     2447.29    125.89 o
  -2  28   2      868.27      803.93     73.79 o
   0  28   2      320.42      332.76     55.35 o
   2  28   2      327.57      323.79     55.40 o
   4  28   2        5.03       10.36     37.27 o
   6  28   2      529.27      579.78     69.01 o
   8  28   2     1699.97     1751.54    108.26 o
  10  28   2     1258.32     1215.96     83.25 o
  12  28   2      265.52      340.51     54.02 o
  14  28   2       81.69       73.86     43.46 o
  16  28   2      184.77       67.67     56.46 o
  18  28   2      161.39      198.42     52.41 o
  20  28   2      547.37      690.37     95.54 o
 -21  29   2      168.95        0.00    101.69 o
 -19  29   2      219.31       69.57     51.84 o
 -17  29   2      762.78      640.06     63.84 o
 -15  29   2      137.68      114.91     50.78 o
 -13  29   2     1182.70     1054.42     76.43 o
 -11  29   2     1392.03     1536.53    103.15 o
  -9  29   2      120.71       96.03     46.25 o
  -7  29   2     2345.41     2341.75    128.38 o
  -5  29   2     1936.89     2070.92    119.58 o
  -3  29   2       22.71      104.19     51.67 o
  -1  29   2      240.18      214.25     53.61 o
   1  29   2       39.00       12.39     39.12 o
   3  29   2        1.24       42.34     40.12 o
   5  29   2     3332.84     3643.67    136.78 o
   7  29   2     1484.72     1386.34     97.13 o
   9  29   2     1782.93     1996.53    141.68 o
  11  29   2      244.61      300.71     61.27 o
  13  29   2      871.88     1055.56     82.26 o
  15  29   2      249.55      200.90     51.27 o
  17  29   2     1027.14     1003.99     84.10 o
  19  29   2      140.89      300.66    141.49 o
 -18  30   2      779.03      841.79     89.34 o
 -16  30   2     1275.57     1173.80     82.23 o
 -14  30   2        5.39      -11.12     40.03 o
 -12  30   2       86.34      111.05     44.70 o
 -10  30   2       20.89      -22.15     35.82 o
  -8  30   2       72.32       46.03     46.47 o
  -6  30   2      516.75      499.54     68.95 o
  -4  30   2      454.77      268.44     77.22 o
  -2  30   2        2.76      -33.70     45.46 o
   0  30   2      472.64      393.37     71.44 o
   2  30   2      331.35      387.14     61.51 o
   4  30   2       38.36       26.21     41.13 o
   6  30   2       10.34       24.60     44.35 o
   8  30   2       93.09      145.57     53.46 o
  10  30   2     1217.18     1375.72    102.96 o
  12  30   2        0.53       28.49     47.13 o
  14  30   2      319.81      246.51     54.41 o
  16  30   2      233.87      285.03     56.40 o
  18  30   2      661.03      950.63    203.39 o
 -17  31   2      478.58      450.99    150.33 o
 -15  31   2       63.98      163.09     81.11 o
 -13  31   2       77.82       84.39     50.44 o
 -11  31   2       89.16       33.16     54.16 o
  -9  31   2      773.60      709.71     81.19 o
  -7  31   2      679.53      782.94     83.38 o
  -5  31   2      680.46      895.88     87.31 o
  -3  31   2       70.22      127.24     49.12 o
  -1  31   2     2569.18     2402.16    218.11 o
   1  31   2      143.18       69.96     46.42 o
   3  31   2      610.91      543.46    107.74 o
   5  31   2     1046.11     1100.51     91.45 o
   7  31   2       59.07       26.21     44.72 o
   9  31   2      108.97       39.83     46.34 o
  11  31   2        0.91        5.96     48.26 o
  13  31   2      511.29      388.51     70.59 o
  15  31   2      616.48      631.16     81.22 o
  17  31   2      777.02      866.63    190.13 o
 -14  32   2      260.63      299.44    101.29 o
 -12  32   2      501.32      560.59     70.02 o
 -10  32   2      991.84     1171.59    103.47 o
  -8  32   2       14.99       19.35     47.76 o
  -6  32   2      116.77      140.27     53.12 o
  -4  32   2      565.34      573.68     74.84 o
  -2  32   2      558.08      515.90    109.09 o
   0  32   2       12.79      -52.12     59.19 o
   2  32   2     2001.00     1996.11    120.61 o
   4  32   2      876.04      837.98     83.52 o
   6  32   2       86.92      114.49     52.97 o
   8  32   2        9.75      -41.70     41.70 o
  10  32   2       18.97        9.37     46.27 o
  12  32   2        0.01      -51.34     51.34 o
  14  32   2      370.84      267.51     96.92 o
 -11  33   2      986.40      998.81    147.89 o
  -9  33   2        2.87       -0.66     48.26 o
  -7  33   2      687.26      610.10     89.96 o
  -5  33   2       86.71       69.11     52.21 o
  -3  33   2      270.20      200.57     59.09 o
  -1  33   2     1931.30     2034.04    145.94 o
   1  33   2      284.32      237.25     69.20 o
   3  33   2      605.90      699.78     81.39 o
   5  33   2     2470.91     2801.97    145.81 o
   7  33   2       65.08       97.95     53.12 o
   9  33   2      356.21      268.87     73.78 o
  11  33   2     1078.27     1180.29    167.86 o
  13  33   2      106.00       30.95    119.38 o
 -10  34   2     1911.21     2041.47    271.92 o
  -8  34   2       11.07      -12.16     74.84 o
  -6  34   2       11.37      -10.52     58.27 o
  -4  34   2     1098.21     1270.47    124.01 o
  -2  34   2      118.33      127.16     55.56 o
   0  34   2      724.68      800.17    111.48 o
   2  34   2      932.68      822.70    169.95 o
   4  34   2     1141.26     1283.81    122.18 o
   6  34   2      125.28       89.76     64.17 o
   8  34   2     1440.20     1276.50    195.19 o
  10  34   2      338.83      408.65    109.38 o
  -7  35   2      514.82      592.49    168.02 o
  -5  35   2      133.59      154.75    132.65 o
  -3  35   2      244.13       75.94     79.31 o
  -1  35   2      371.16      554.12    110.70 o
   1  35   2       52.83       42.80     77.41 o
   3  35   2     1709.34     1548.85    167.44 o
   5  35   2      181.18      212.44     74.77 o
   7  35   2      199.74      186.68     90.30 o
   0  36   2      193.36      336.03    150.33 o
   0   1   3    28446.13    29317.57    160.83 o
  -1   2   3    15546.65    14876.10     94.88 o
   1   2   3     8505.34     9393.37     68.23 o
  -2   3   3     1654.49     1853.47     27.73 o
   0   3   3        1.60       17.10      7.94 o
   2   3   3      791.74     1046.34     24.23 o
  -3   4   3    16471.14    17030.95    109.85 o
  -1   4   3    52120.06    53223.84    280.73 o
   1   4   3      884.56      656.60     18.00 o
   3   4   3     7556.81     7426.49     67.11 o
  -4   5   3      136.39      396.13     20.38 o
  -2   5   3     1442.16     2030.59     42.55 o
   0   5   3    16307.89    16609.95    116.17 o
   2   5   3     1607.60     1612.89     41.13 o
   4   5   3     2516.14     2440.32     44.48 o
  -5   6   3       55.80      211.03     19.34 o
  -1   6   3      266.81      247.36     15.75 o
   1   6   3    20026.91    19865.17    140.67 o
   3   6   3    18226.74    18646.98    141.51 o
   5   6   3        2.54       13.92     18.59 o
  -6   7   3    11678.79    11997.39    116.69 o
  -4   7   3     9880.80    10752.05     94.06 o
  -2   7   3        2.72       19.99      8.27 o
   0   7   3      563.27      571.25     22.91 o
   2   7   3    37219.74    35938.48    248.98 o
   4   7   3      495.59      572.45     22.04 o
   6   7   3    26945.91    27388.64    208.23 o
  -7   8   3       21.51       25.38     14.27 o
  -5   8   3       37.61       30.74     10.81 o
  -3   8   3    44801.51    46348.41    294.01 o
  -1   8   3      310.65      443.16     20.06 o
   1   8   3      130.07       94.06     12.65 o
   3   8   3     3007.64     2487.87     47.46 o
   5   8   3    25424.93    26402.02    186.51 o
   7   8   3     8020.90     8695.51    117.66 o
  -8   9   3      491.00      454.08     29.21 o
  -6   9   3    24934.69    23968.43    173.68 o
  -4   9   3     6986.09     7705.17    100.16 o
  -2   9   3     3321.52     3944.14     59.52 o
   0   9   3    16131.35    17173.02    133.53 o
   2   9   3      195.31      107.27     16.51 o
   4   9   3     1619.17     1494.90     33.98 o
   6   9   3        3.19       18.52     11.50 o
   8   9   3    14114.67    14456.67    133.11 o
  -9  10   3     3059.41     2708.45     65.36 o
  -7  10   3     6351.05     6843.04     79.04 o
  -5  10   3     5798.21     5812.74     72.07 o
  -3  10   3     8380.87     9370.37     84.78 o
  -1  10   3      211.35      437.83     21.64 o
   1  10   3    11645.09    12441.74    113.66 o
   3  10   3     2388.27     1918.43     48.24 o
   5  10   3     1460.66     1607.69     38.47 o
   7  10   3     2757.73     2364.18     46.02 o
   9  10   3     1843.07     1526.34     43.53 o
 -10  11   3     2178.45     2362.58     59.05 o
  -8  11   3     6389.18     6556.85     92.11 o
  -6  11   3     1194.00     1223.55     36.00 o
  -4  11   3      361.83      396.53     21.72 o
  -2  11   3        4.46       10.18      9.42 o
   0  11   3      862.73      594.57     24.55 o
   2  11   3     3328.54     3579.03     47.90 o
   4  11   3     7149.72     7299.69    124.74 o
   6  11   3      711.11      860.63     35.72 o
   8  11   3      941.27      726.98     33.20 o
  10  11   3     2589.55     2761.54     54.76 o
 -11  12   3       95.95      101.10     21.00 o
  -9  12   3    20198.04    20018.82    192.62 o
  -7  12   3      190.60      231.31     22.28 o
  -5  12   3     2682.50     3201.25     51.12 o
  -3  12   3     1349.78     1086.30     32.61 o
  -1  12   3    12719.05    13857.48    106.60 o
   1  12   3      228.02      277.50     24.27 o
   3  12   3      957.90     1081.79     37.60 o
   5  12   3     6867.85     6802.76     84.42 o
   7  12   3     7580.88     7307.39    127.65 o
   9  12   3      702.93      646.64     32.49 o
  11  12   3      692.69      783.64     40.68 o
 -12  13   3    18111.54    17432.47    182.57 o
 -10  13   3     1074.72     1054.01     47.89 o
  -8  13   3     1124.92     1124.83     46.71 o
  -6  13   3       18.27       29.71     12.67 o
  -4  13   3     3903.26     3966.12     57.87 o
  -2  13   3     1549.93     1568.22     36.86 o
   0  13   3       21.45       69.62     14.79 o
   2  13   3     1520.88     1668.65     58.06 o
   4  13   3     6045.80     6080.43    100.86 o
   6  13   3     4280.52     3977.81    101.85 o
   8  13   3     2603.28     2329.45     74.19 o
  10  13   3     2151.70     1997.05     73.93 o
  12  13   3       86.65       42.32     21.78 o
 -13  14   3      876.00     1018.86     57.39 o
 -11  14   3      514.88      519.49     40.10 o
  -9  14   3     5397.50     5983.27     95.55 o
  -7  14   3     3898.51     3876.87     75.25 o
  -5  14   3    14770.99    15361.26    133.23 o
  -3  14   3      557.08      679.64     35.13 o
  -1  14   3      450.08      648.59     31.08 o
   1  14   3    45699.00    46335.77    339.21 o
   3  14   3     6971.83     7424.37    114.82 o
   5  14   3     4484.73     4580.22     98.00 o
   7  14   3     5354.78     5645.39    145.56 o
   9  14   3     5301.14     5559.01    101.89 o
  11  14   3      476.80      502.57     40.26 o
  13  14   3     1049.07      998.17     62.62 o
 -14  15   3     2744.64     2618.71     79.33 o
 -12  15   3       22.62       22.36     20.23 o
 -10  15   3      536.05      597.00     38.93 o
  -8  15   3     2065.83     2126.29     61.38 o
  -6  15   3     2268.43     2033.78     50.06 o
  -4  15   3     1638.47     1569.93     48.44 o
  -2  15   3      303.68      312.98     26.74 o
   0  15   3     1555.95     1693.58     45.61 o
   2  15   3     4591.75     4617.15    112.98 o
   4  15   3       27.51       -6.72     24.98 o
   6  15   3        3.63       33.55     23.69 o
   8  15   3      116.53       69.71     25.40 o
  10  15   3     2960.72     2834.75     86.68 o
  12  15   3      439.44      454.52     56.06 o
  14  15   3     3966.37     4304.57    110.70 o
 -15  16   3      414.33      436.51     53.06 o
 -13  16   3      639.97      604.87     59.19 o
 -11  16   3     4198.20     4472.36     88.51 o
  -9  16   3      458.46      483.07     39.11 o
  -7  16   3     1006.86     1028.81     47.68 o
  -5  16   3     1009.37      965.49     48.69 o
  -3  16   3     4694.89     4973.59     82.79 o
  -1  16   3      763.26      820.39     36.54 o
   1  16   3      138.20      206.64     26.15 o
   3  16   3     2190.94     2187.60     97.23 o
   5  16   3     3632.25     3723.05     93.34 o
   7  16   3    19241.72    19027.92    237.51 o
   9  16   3      144.00      136.26     43.69 o
  11  16   3     4019.49     4050.28    113.35 o
  13  16   3      470.76      451.61     46.14 o
  15  16   3       12.97        7.25     26.60 o
 -16  17   3      244.15      272.09     37.41 o
 -14  17   3     6784.34     6119.98    122.87 o
 -12  17   3       90.97       98.42     26.09 o
 -10  17   3     8625.48     8489.30    136.97 o
  -8  17   3      679.85      724.83     54.05 o
  -6  17   3     1647.76     1733.19     73.42 o
  -4  17   3       78.73       18.66     17.21 o
  -2  17   3     4973.08     4991.14     84.73 o
   0  17   3     9007.73     8761.79    126.31 o
   2  17   3     9902.54    10628.53    159.70 o
   4  17   3       13.46       -0.13     28.86 o
   6  17   3      120.54       95.67     28.36 o
   8  17   3     2988.41     2866.97     87.80 o
  10  17   3       13.56       21.54     25.19 o
  12  17   3      845.74      887.22     63.25 o
  14  17   3      896.13      877.51     63.70 o
  16  17   3     2347.07     2284.46    100.81 o
 -17  18   3        0.50        3.89     28.07 o
 -15  18   3       33.61       22.45     27.88 o
 -13  18   3        1.59        9.42     25.37 o
 -11  18   3     1641.34     1527.52     70.73 o
  -9  18   3       65.49      105.12     30.32 o
  -7  18   3      373.88      464.17     50.71 o
  -5  18   3     2072.49     2280.69     97.88 o
  -3  18   3      190.81      172.95     24.68 o
  -1  18   3     5605.85     5894.40    106.58 o
   1  18   3    13870.53    13664.51    246.47 o
   3  18   3     2491.45     2609.85     79.75 o
   5  18   3      212.92      199.59     45.05 o
   7  18   3     4434.59     4369.81    108.75 o
   9  18   3     1322.13     1404.43     82.52 o
  11  18   3    10060.22     9504.64    170.45 o
  13  18   3     2091.57     1922.11     96.96 o
  15  18   3       22.27       27.76     28.05 o
  17  18   3     4480.15     4353.96    122.91 o
 -18  19   3      428.98      329.86     44.82 o
 -16  19   3     1899.75     1872.77     85.07 o
 -14  19   3        0.42       -0.45     25.44 o
 -12  19   3      130.42      104.65     33.94 o
 -10  19   3     2317.09     2111.94     82.20 o
  -8  19   3     7629.23     7582.39    129.84 o
  -6  19   3      496.01      537.86     48.26 o
  -4  19   3      667.58      584.35     37.63 o
  -2  19   3     1019.21      910.82     64.57 o
   0  19   3     4475.60     4441.44    117.29 o
   2  19   3     2570.49     2722.52     81.45 o
   4  19   3    13213.18    13103.68    189.69 o
   6  19   3      162.69      128.23     43.77 o
   8  19   3     7237.97     7627.61    149.96 o
  10  19   3       34.25        4.44     28.17 o
  12  19   3        4.31       -8.29     25.64 o
  14  19   3     1092.88      985.64     69.69 o
  16  19   3       46.56       34.35     32.13 o
  18  19   3      158.06      107.91     37.82 o
 -19  20   3      703.72      608.95     57.43 o
 -17  20   3     3720.38     4006.47    128.20 o
 -15  20   3      159.37       82.27     48.44 o
 -13  20   3        0.01       -9.75     25.47 o
 -11  20   3      444.75      260.33     51.41 o
  -9  20   3     1342.82     1264.11     65.99 o
  -7  20   3     8643.03     8418.51    156.17 o
  -5  20   3      938.11      894.25     71.96 o
  -3  20   3      455.47      424.45     45.54 o
  -1  20   3     7328.60     7866.03    145.37 o
   1  20   3       90.72       80.16     31.08 o
   3  20   3       16.29        5.47     22.47 o
   5  20   3    11752.66    11916.65    184.58 o
   7  20   3       23.92       24.87     26.99 o
   9  20   3     1317.49     1267.47    107.85 o
  11  20   3      224.22      160.04     36.34 o
  13  20   3     1500.71     1469.59     83.40 o
  15  20   3     1651.93     1642.94     90.70 o
  17  20   3     1098.74     1008.10     73.67 o
  19  20   3      677.89      680.62     72.04 o
 -20  21   3      557.28      619.89     67.20 o
 -18  21   3       35.44       11.91     31.77 o
 -16  21   3     1199.33      978.28     65.54 o
 -14  21   3      239.72      169.40     37.45 o
 -12  21   3     3418.22     3377.06     94.03 o
 -10  21   3        5.32        7.01     24.48 o
  -8  21   3       11.67      -28.08     28.08 o
  -6  21   3      868.65      831.33     60.10 o
  -4  21   3    12830.33    12081.96    222.43 o
  -2  21   3      870.36      825.34     58.36 o
   0  21   3     2591.79     2446.58     97.40 o
   2  21   3       20.33       -6.22     23.72 o
   4  21   3     2770.93     2753.57     91.63 o
   6  21   3     7594.80     7503.43    252.90 o
   8  21   3     1003.31      978.48     65.64 o
  10  21   3     2889.60     3332.84    159.54 o
  12  21   3      386.00      495.76     52.76 o
  14  21   3     4398.43     4581.85    127.75 o
  16  21   3     1139.30     1132.07     77.20 o
  18  21   3      503.83      481.84     57.70 o
  20  21   3      864.72      780.96     76.32 o
 -21  22   3      552.18      617.15     67.39 o
 -19  22   3     2322.93     2539.30    140.07 o
 -17  22   3       17.27       20.53     32.29 o
 -15  22   3       72.03       80.39     31.92 o
 -13  22   3     2089.73     1943.79     86.16 o
 -11  22   3      259.24      197.35     36.36 o
  -9  22   3      493.26      520.06     76.09 o
  -7  22   3     3061.24     3260.64    117.24 o
  -5  22   3      922.09      899.15     74.68 o
  -3  22   3     3793.84     4201.37    259.11 o
  -1  22   3        2.40       -8.05     25.66 o
   1  22   3     1878.92     1872.34     96.20 o
   3  22   3      108.70       98.22     31.88 o
   5  22   3     1863.29     1804.42     86.40 o
   7  22   3     2970.26     2970.51     95.53 o
   9  22   3       21.49       22.68     37.97 o
  11  22   3      275.31      247.66     51.06 o
  13  22   3     1650.73     1635.64     91.02 o
  15  22   3     1292.12     1549.06     89.71 o
  17  22   3       37.79       22.32     37.09 o
  19  22   3        3.40       64.84     39.36 o
  21  22   3      777.73      715.61     71.17 o
 -22  23   3     1881.65     2081.00    114.56 o
 -20  23   3        0.05       -6.33     34.14 o
 -18  23   3     2130.81     2197.04    110.07 o
 -16  23   3      755.85      597.47     87.25 o
 -14  23   3      838.80      898.48     64.60 o
 -12  23   3        7.41       41.10     30.03 o
 -10  23   3     1016.64      920.25     81.05 o
  -8  23   3     2476.62     2675.64    132.11 o
  -6  23   3     2993.03     3353.29    126.87 o
  -4  23   3      626.70      489.17     59.74 o
  -2  23   3     1461.39     1519.82     94.25 o
   0  23   3      937.25      731.03     65.65 o
   2  23   3     6045.95     6420.93    155.82 o
   4  23   3     2203.66     2371.45     94.70 o
   6  23   3     1421.28     1377.84     77.94 o
   8  23   3      650.39      669.78     79.80 o
  10  23   3     2816.48     2640.15    108.38 o
  12  23   3        3.64      -21.79     41.54 o
  14  23   3        0.13       11.22     43.40 o
  16  23   3      291.50      347.35     65.63 o
  18  23   3     1318.33     1180.35     84.63 o
  20  23   3     1319.77     1272.47     89.55 o
  22  23   3     1101.43     1019.54     85.34 o
 -23  24   3       18.34       68.46     45.65 o
 -21  24   3      312.36      253.22     48.91 o
 -19  24   3      133.42      214.67     46.07 o
 -17  24   3      582.95      385.92     51.89 o
 -15  24   3       32.54       26.01     31.62 o
 -13  24   3        1.00       15.16     29.41 o
 -11  24   3     1774.71     1624.58    105.30 o
  -9  24   3     2213.53     2321.34    121.80 o
  -7  24   3      153.95      106.53     40.22 o
  -5  24   3      865.84      829.44     75.89 o
  -3  24   3     4656.03     4565.65    140.32 o
  -1  24   3     7793.63     7306.25    152.35 o
   1  24   3     1509.31     1508.84     92.47 o
   3  24   3      125.25       70.78     47.85 o
   5  24   3      520.08      643.58     58.04 o
   7  24   3      703.63      815.13     64.18 o
   9  24   3     1406.01     1370.59     82.17 o
  11  24   3     2091.18     1989.77     98.88 o
  13  24   3      215.29      239.97     46.77 o
  15  24   3      580.27      413.70    101.47 o
  17  24   3        1.15        4.26     37.11 o
  19  24   3       23.95       92.81     45.77 o
  21  24   3     1344.41     1319.38    131.49 o
  23  24   3     1045.18     1304.03    104.82 o
 -24  25   3       48.82      -75.17     97.27 o
 -22  25   3       26.84       -3.25     42.28 o
 -20  25   3      117.07      120.72     40.78 o
 -18  25   3     2062.10     2144.88    108.37 o
 -16  25   3      104.72      114.15     37.96 o
 -14  25   3      155.96       88.79     45.12 o
 -12  25   3       18.02       95.93     41.83 o
 -10  25   3     2026.16     2003.24    115.37 o
  -8  25   3        0.26       44.98     39.52 o
  -6  25   3     1016.12      971.90     82.12 o
  -4  25   3     3261.03     3320.41    126.95 o
  -2  25   3       29.49       46.40     35.27 o
   0  25   3     1100.72     1196.75     84.37 o
   2  25   3      620.90      777.41     71.44 o
   4  25   3      816.57      716.92     94.46 o
   6  25   3      390.39      444.82     61.29 o
   8  25   3     3667.85     3826.98    114.45 o
  10  25   3      765.31      722.25     62.39 o
  12  25   3      123.13      134.59     39.96 o
  14  25   3      246.00      279.19     49.20 o
  16  25   3     1432.32     1799.48    130.15 o
  18  25   3      263.41      259.51     60.15 o
  20  25   3        1.48      -39.53     39.53 o
  22  25   3      757.79      590.86     71.55 o
 -23  26   3      435.07      252.03    132.65 o
 -21  26   3      347.74      262.13     57.79 o
 -19  26   3     1912.06     1959.71    104.62 o
 -17  26   3       25.91       46.22     37.58 o
 -15  26   3      103.55       78.73     45.12 o
 -13  26   3      332.33      291.19     57.16 o
 -11  26   3      225.93      358.17     60.12 o
  -9  26   3      361.81      485.61     66.15 o
  -7  26   3       15.78      -14.60     36.22 o
  -5  26   3      287.67      232.67     50.77 o
  -3  26   3     5190.85     4910.48    176.68 o
  -1  26   3      773.06      787.70     75.54 o
   1  26   3      624.02      523.04     62.09 o
   3  26   3     2988.05     3009.20    122.16 o
   5  26   3       69.95       -8.70     38.25 o
   7  26   3       27.29       -8.41     32.86 o
   9  26   3      314.86      305.81     48.84 o
  11  26   3      384.92      436.64     55.83 o
  13  26   3      676.75      608.89     63.82 o
  15  26   3      117.97      105.62     43.82 o
  17  26   3     1426.67     1439.11     94.61 o
  19  26   3     1231.45     1307.70    120.71 o
  21  26   3       51.20       32.03     51.84 o
 -22  27   3      970.50      848.94    176.86 o
 -20  27   3     1073.95     1280.86    115.97 o
 -18  27   3      260.46      299.19     67.22 o
 -16  27   3        8.70      -18.13     44.52 o
 -14  27   3       80.15      106.42     48.29 o
 -12  27   3     2700.26     2921.32    146.50 o
 -10  27   3      383.72      302.65     56.69 o
  -8  27   3       53.85      100.08     44.52 o
  -6  27   3      717.47      638.54     71.42 o
  -4  27   3     4612.28     4350.02    145.32 o
  -2  27   3      326.01      238.23     62.55 o
   0  27   3      366.30      374.60     66.40 o
   2  27   3        7.51       47.03     40.02 o
   4  27   3      835.25      986.82    158.27 o
   6  27   3       90.44       50.76     42.14 o
   8  27   3      116.19       79.46     37.35 o
  10  27   3        4.12      -12.07     34.27 o
  12  27   3      142.99      155.82     44.77 o
  14  27   3       12.41       75.99     40.58 o
  16  27   3     1077.69     1202.11     87.96 o
  18  27   3      997.69     1176.44    120.36 o
  20  27   3        8.22      -12.13     43.72 o
 -19  28   3       85.43      238.76    119.38 o
 -17  28   3        5.55      -24.45     43.16 o
 -15  28   3     2035.33     2196.58    133.57 o
 -13  28   3       45.61       49.75     47.10 o
 -11  28   3      392.93      349.64     64.08 o
  -9  28   3       95.82      134.27     48.83 o
  -7  28   3        0.57       12.78     42.76 o
  -5  28   3     1704.28     1830.13    114.23 o
  -3  28   3     1310.22     1288.15     97.63 o
  -1  28   3       64.13       85.33     58.33 o
   1  28   3       70.70      105.44     54.42 o
   3  28   3       95.11      176.15     50.63 o
   5  28   3     2437.56     2601.94    130.57 o
   7  28   3       19.06       -7.53     36.90 o
   9  28   3       16.79      -14.33     34.67 o
  11  28   3     1669.54     1572.35    110.81 o
  13  28   3      135.93      202.49     49.39 o
  15  28   3       27.87       32.15     40.29 o
  17  28   3       65.41       66.41     44.75 o
  19  28   3       14.69       20.09     61.16 o
 -18  29   3     1312.12     1140.76    203.39 o
 -16  29   3     1813.47     1970.64    129.83 o
 -14  29   3       25.10       68.13     50.48 o
 -12  29   3      553.34      586.95     87.75 o
 -10  29   3       79.21      135.45     52.92 o
  -8  29   3     1220.85     1299.56    101.51 o
  -6  29   3     3066.09     3422.26    264.84 o
  -4  29   3        8.28      -38.75     38.75 o
  -2  29   3       12.54       25.80     40.92 o
   0  29   3     1121.01     1078.35     90.94 o
   2  29   3    10075.83    10339.96    270.52 o
   4  29   3     2092.82     2201.76    152.53 o
   6  29   3     1270.41     1346.65    101.58 o
   8  29   3       17.39       35.43     44.05 o
  10  29   3     1184.31     1257.27     87.57 o
  12  29   3       51.95       85.95     50.15 o
  14  29   3      415.57      343.52     58.65 o
  16  29   3       93.82      133.31     49.55 o
  18  29   3      878.41     1127.49    198.97 o
 -15  30   3      242.24      193.18    114.96 o
 -13  30   3      788.46      769.08     87.22 o
 -11  30   3      915.94     1065.41     95.46 o
  -9  30   3       43.91       11.33     41.73 o
  -7  30   3      394.81      345.79     65.38 o
  -5  30   3     1820.35     1827.64    119.62 o
  -3  30   3     1095.44     1528.57    108.73 o
  -1  30   3      159.02      107.92     65.73 o
   1  30   3       29.36       44.21     51.06 o
   3  30   3       44.35       30.71     53.49 o
   5  30   3      742.81      762.59     80.81 o
   7  30   3        4.19       26.21     43.88 o
   9  30   3        7.09       38.17     46.95 o
  11  30   3       22.98      -18.33     37.53 o
  13  30   3       15.85       76.80     46.54 o
  15  30   3      321.76      278.07     65.15 o
  17  30   3      438.61      313.93    137.07 o
 -12  31   3       17.50       95.97     54.97 o
 -10  31   3      980.38     1026.41     96.60 o
  -8  31   3      169.40      131.70     55.02 o
  -6  31   3      815.06     1003.22     96.24 o
  -4  31   3       49.39       46.32     47.98 o
  -2  31   3        8.83       41.67     47.82 o
   0  31   3     1974.69     2046.88    132.75 o
   2  31   3      347.21      418.29     79.62 o
   4  31   3      153.46      181.20     67.76 o
   6  31   3      193.54      178.28     53.72 o
   8  31   3       20.81       58.83     48.33 o
  10  31   3      952.81     1138.70     99.36 o
  12  31   3      336.36      437.71     77.81 o
  14  31   3      144.90      159.46     61.35 o
 -11  32   3      338.77      490.79    145.92 o
  -9  32   3      188.15      153.17     64.27 o
  -7  32   3      571.84      651.90     84.14 o
  -5  32   3     1385.49     1139.95    102.76 o
  -3  32   3      116.89        6.37     47.03 o
  -1  32   3      258.70      126.94     54.43 o
   1  32   3     2566.06     2641.17    143.36 o
   3  32   3      157.57      138.10     63.15 o
   5  32   3       31.60       -3.64     55.94 o
   7  32   3      856.27      892.90     89.32 o
   9  32   3       50.50      -46.81     46.81 o
  11  32   3      397.66      550.56     91.83 o
  13  32   3       67.69       35.37    101.69 o
  -8  33   3      151.11      287.40    132.65 o
  -6  33   3      157.74      109.33    110.54 o
  -4  33   3       91.59      183.17     59.80 o
  -2  33   3      102.59      182.09     60.52 o
   0  33   3      357.80      291.17     67.26 o
   2  33   3       47.23      -22.43     58.48 o
   4  33   3        1.09       -3.78     60.58 o
   6  33   3       34.81       13.18     76.56 o
   8  33   3       57.78       68.67     60.84 o
  10  33   3      197.93      238.76    123.80 o
  -3  34   3      304.60      627.86    172.44 o
  -1  34   3      171.62      181.28    119.38 o
   1  34   3       47.65      234.34    123.80 o
   3  34   3        2.14       70.75    114.96 o
   9  34   3        2.49       53.06    106.11 o
   0   0   4     4878.34     5449.83    108.30 o
   1   1   4      835.13     1140.49     32.64 o
   0   2   4    25696.09    25105.44    150.82 o
   2   2   4      848.93     1118.25     27.53 o
  -1   3   4     4731.06     4922.64     51.07 o
   1   3   4     3995.58     4360.91     49.61 o
   3   3   4     1426.43     1462.85     28.25 o
  -2   4   4     1853.30     1500.60     32.63 o
   0   4   4    23949.17    25189.12    151.71 o
   2   4   4     4513.00     4932.00     50.14 o
   4   4   4       20.60       28.16     13.02 o
  -3   5   4     1357.79     1466.02     29.08 o
  -1   5   4      370.97      292.30     15.69 o
   1   5   4    33911.82    35621.86    199.68 o
   3   5   4    10227.20    11111.03     92.76 o
   5   5   4     1847.50     2368.29     44.41 o
  -4   6   4     4762.97     4910.09     55.27 o
  -2   6   4    15326.80    15196.71    108.39 o
   0   6   4     5158.03     4852.28     55.46 o
   2   6   4     9183.81     9245.74     80.06 o
   4   6   4     4718.13     5639.13     87.26 o
   6   6   4    23556.29    23371.51    178.07 o
  -5   7   4      243.62      141.24     19.47 o
  -3   7   4     1660.53     1773.11     31.15 o
  -1   7   4     4455.59     4547.51     55.98 o
   1   7   4     6598.68     7036.28     68.73 o
   3   7   4        0.82      -11.56     11.56 o
   5   7   4      631.64      650.10     29.77 o
   7   7   4      571.13      739.68     31.32 o
  -6   8   4    12241.69    11806.49    113.52 o
  -4   8   4     1808.53     1432.39     39.41 o
  -2   8   4    12267.05    12451.47    119.97 o
   0   8   4     8462.78     8126.56     79.78 o
   2   8   4     9344.03     9413.74     98.64 o
   4   8   4    14931.24    14761.23    132.44 o
   6   8   4     7664.39     7982.82     91.26 o
   8   8   4       36.83       49.10     16.59 o
  -7   9   4     1772.52     2036.30     50.97 o
  -5   9   4      597.74      639.44     33.15 o
  -3   9   4     3396.77     3954.88     63.84 o
  -1   9   4    20264.37    21238.73    159.04 o
   1   9   4      217.22      188.52     20.21 o
   3   9   4     1460.12     1415.86     42.94 o
   5   9   4     5616.12     5871.85     82.33 o
   9   9   4     5606.00     5736.14     87.07 o
  -8  10   4    10299.26    10133.80    118.88 o
  -6  10   4     2365.17     2226.80     52.65 o
  -4  10   4     2822.55     2940.29     71.02 o
  -2  10   4     7950.80     8185.76     90.73 o
   0  10   4     1999.40     2172.49     47.53 o
   2  10   4      601.34      570.54     38.86 o
   4  10   4     2698.37     2863.72     54.49 o
   6  10   4     1094.83      968.64     38.74 o
   8  10   4    12257.04    12020.24    132.53 o
  10  10   4     4704.97     4303.27     80.22 o
  -9  11   4     1878.24     2072.96     59.81 o
  -7  11   4      214.95      307.89     26.30 o
  -5  11   4     5277.07     5417.69     81.52 o
  -3  11   4     6491.90     6649.96     72.67 o
  -1  11   4     1941.99     2238.29     50.53 o
   1  11   4     3550.78     3916.11     67.81 o
   3  11   4     1313.34     1514.06     47.70 o
   5  11   4      602.66      667.71     32.80 o
   7  11   4      323.73      358.63     27.99 o
   9  11   4      369.78      430.31     31.49 o
  11  11   4      216.49      207.63     31.18 o
 -10  12   4    14612.14    15258.80    186.03 o
  -8  12   4     2001.31     2150.78    109.96 o
  -6  12   4     6626.61     6850.31    100.12 o
  -4  12   4     3038.69     2904.95     78.76 o
  -2  12   4     3549.54     2874.42     66.58 o
   0  12   4    21629.09    22577.71    194.67 o
   2  12   4      295.67      415.56     28.99 o
   4  12   4     7299.88     7264.03     97.82 o
   6  12   4     1875.08     1934.46     63.09 o
   8  12   4     2003.95     2016.59     57.52 o
  10  12   4      209.57      215.52     30.72 o
  12  12   4        3.23       37.59     22.55 o
 -11  13   4     2749.31     3151.69     81.55 o
  -9  13   4      876.95      690.62     45.50 o
  -7  13   4       54.26       94.02     20.91 o
  -5  13   4      592.95      596.17     60.04 o
  -3  13   4     1601.31     1821.49     61.73 o
  -1  13   4      436.87      461.20     27.91 o
   1  13   4     2192.69     1988.10     52.82 o
   3  13   4        3.44       53.93     18.08 o
   5  13   4      714.14      568.39     52.20 o
   7  13   4      161.23      180.76     24.68 o
   9  13   4     5020.57     5124.83     91.93 o
  11  13   4     5270.83     4898.25    101.74 o
  13  13   4     1625.62     1675.11     72.02 o
 -12  14   4    25081.53    24633.24    264.13 o
 -10  14   4     5095.77     5266.02    118.98 o
  -8  14   4     1596.81     1398.41     61.67 o
  -6  14   4      894.24      901.31     49.52 o
  -4  14   4      419.38      346.73     33.93 o
  -2  14   4      113.33      133.78     25.76 o
   0  14   4    15863.56    16529.46    213.65 o
   2  14   4    17277.39    17024.42    167.95 o
   4  14   4     4618.53     4881.07     82.99 o
   6  14   4     5492.47     6127.15    101.37 o
   8  14   4    11200.97    11019.98    141.64 o
  10  14   4     1753.15     1995.80     90.55 o
  12  14   4     3445.16     3325.12     86.19 o
  14  14   4    10122.22     9952.31    174.60 o
 -13  15   4      525.92      654.50     55.93 o
 -11  15   4      753.73      748.15     50.63 o
  -9  15   4     6979.99     6848.91    136.11 o
  -7  15   4      463.59      496.03     39.39 o
  -5  15   4     1761.65     1800.25     80.46 o
  -3  15   4       55.51       20.44     24.06 o
  -1  15   4      617.59      696.64     41.66 o
   1  15   4      942.15     1055.10     61.56 o
   3  15   4     2679.31     2682.79     66.91 o
   5  15   4     1547.27     1486.24     65.17 o
   7  15   4        5.09        2.14     23.06 o
   9  15   4     5606.55     5313.42    109.74 o
  11  15   4     3481.30     3202.14     85.19 o
  13  15   4     9998.44    10088.27    177.12 o
  15  15   4      510.17      369.64     46.12 o
 -14  16   4     1041.98     1186.83     72.92 o
 -12  16   4     1316.81     1226.87     71.55 o
 -10  16   4     4373.45     4127.01    107.37 o
  -8  16   4     1319.80     1376.94     82.40 o
  -6  16   4      751.67      706.10     53.34 o
  -4  16   4     6474.26     6333.13    128.66 o
  -2  16   4      283.46      257.79     31.97 o
   0  16   4      188.87      140.64     24.03 o
   2  16   4     6592.75     6151.60    110.95 o
   4  16   4     1065.40     1243.41     60.41 o
   6  16   4      722.22      637.01     50.34 o
   8  16   4    17988.54    18100.02    216.97 o
  10  16   4     2585.94     2460.30     80.55 o
  12  16   4    11081.45    11101.51    188.00 o
  14  16   4      440.24      389.87     48.55 o
  16  16   4      376.79      353.99     46.82 o
 -15  17   4     1122.32     1199.05     76.17 o
 -13  17   4       30.55       51.12     29.76 o
 -11  17   4      294.32      271.93     39.96 o
  -9  17   4       23.90        7.41     26.92 o
  -7  17   4     5862.51     5880.58    127.62 o
  -5  17   4      283.74      267.76     44.02 o
  -3  17   4      250.38      255.90     37.48 o
  -1  17   4     8407.83     8786.45    154.82 o
   1  17   4     2708.69     2836.28     68.42 o
   3  17   4       17.28       20.89     22.04 o
   5  17   4     1090.93     1070.12     64.25 o
   7  17   4      225.37      184.64     34.74 o
   9  17   4      556.03      515.22     44.67 o
  11  17   4      350.77      373.87     61.66 o
  13  17   4      373.46      367.11     44.73 o
  15  17   4      237.09      267.77     56.40 o
  17  17   4      125.78       65.14     36.01 o
 -16  18   4     6660.43     6509.84    171.42 o
 -14  18   4      779.58      862.62     73.36 o
 -12  18   4     1566.50     1463.19     91.93 o
 -10  18   4     1682.83     1489.49     92.24 o
  -8  18   4      135.23       78.30     35.78 o
  -6  18   4     2138.63     1969.07     84.62 o
  -4  18   4     3217.68     3209.90     95.17 o
  -2  18   4      676.08      543.24     49.83 o
   0  18   4     7795.27     7777.21    147.97 o
   2  18   4      898.05      896.88     47.87 o
   4  18   4      352.06      347.50     46.55 o
   6  18   4      879.74      808.18     67.99 o
   8  18   4     2708.48     2658.91    129.26 o
  10  18   4     1910.30     1921.77     77.98 o
  12  18   4      924.49      947.70     67.66 o
  14  18   4     3998.05     4333.53    121.37 o
  16  18   4      115.85       21.99     33.75 o
  18  18   4     4558.49     4796.31    134.38 o
 -17  19   4      342.67      242.78     45.99 o
 -15  19   4       61.82       59.52     34.89 o
 -13  19   4      676.80      555.46     75.44 o
 -11  19   4        7.41        4.91     31.91 o
  -9  19   4      191.08      123.45     40.31 o
  -7  19   4       68.35        9.51     32.46 o
  -5  19   4     3127.93     3104.64    114.59 o
  -3  19   4      253.56      294.29     41.20 o
  -1  19   4     4801.20     5186.49    128.23 o
   1  19   4      183.83      148.28     27.08 o
   3  19   4     3123.98     3251.86     83.52 o
   5  19   4        5.65      -12.48     29.90 o
   7  19   4    10883.46    10727.81    183.84 o
   9  19   4     2598.57     2325.14    100.62 o
  11  19   4      508.77      468.37     52.21 o
  13  19   4        7.71      -27.65     30.03 o
  15  19   4        9.97      -12.41     31.02 o
  17  19   4        0.33      -30.64     30.64 o
  19  19   4      178.75      156.99     40.63 o
 -18  20   4       21.56       79.47     36.75 o
 -16  20   4     1010.17     1018.34     75.04 o
 -14  20   4     2034.72     2014.89     98.88 o
 -12  20   4     1520.59     1486.63     97.53 o
 -10  20   4     1438.13     1490.74    103.58 o
  -8  20   4     2150.41     2194.00    113.26 o
  -6  20   4      143.71       73.11     35.45 o
  -4  20   4    10090.53     9648.72    408.45 o
  -2  20   4     5069.40     4797.41    119.74 o
   0  20   4       61.73       22.24     30.05 o
   2  20   4     2356.35     2197.59     77.25 o
   4  20   4      515.73      569.08     80.79 o
   6  20   4    11773.51    12164.64    260.81 o
   8  20   4      804.12      824.09     63.41 o
  10  20   4      375.04      409.78     48.61 o
  12  20   4     6677.74     6911.48    154.37 o
  14  20   4        0.20        6.79     33.13 o
  16  20   4     2001.28     2016.29    102.26 o
  18  20   4       81.19       88.80     38.95 o
  20  20   4     7091.83     7481.37    177.45 o
 -19  21   4      416.48      466.28     60.28 o
 -17  21   4      537.29      253.90     47.78 o
 -15  21   4       25.19       48.18     41.08 o
 -13  21   4      104.36       48.69     36.42 o
 -11  21   4      238.14      136.07     53.26 o
  -9  21   4     3433.16     3441.48    124.18 o
  -7  21   4     1001.55      897.65    128.94 o
  -5  21   4     1365.19     1260.39     87.30 o
  -3  21   4      290.11      139.86     43.40 o
  -1  21   4     4374.34     4426.16    194.01 o
   1  21   4        1.43        6.19     29.64 o
   3  21   4      197.86      148.79     36.02 o
   5  21   4      408.40      438.13     57.88 o
   7  21   4     3200.09     3109.37    160.25 o
   9  21   4      200.90      174.60     40.10 o
  11  21   4       30.02      -18.85     30.37 o
  13  21   4     1212.61     1432.07     85.97 o
  15  21   4      446.74      307.51     50.97 o
  17  21   4       76.62       86.30     51.50 o
  19  21   4        7.48       20.58     38.99 o
  21  21   4      687.03      596.15     65.71 o
 -20  22   4     3062.12     3742.53    136.27 o
 -18  22   4       36.01       -8.46     41.83 o
 -16  22   4     3126.86     3059.06    145.37 o
 -14  22   4      340.74      309.72     70.26 o
 -12  22   4      460.36      502.70     63.51 o
 -10  22   4       30.24       70.95     41.08 o
  -8  22   4       51.57       38.99     36.42 o
  -6  22   4     6669.56     7566.30    182.61 o
  -4  22   4       68.81       50.13     35.45 o
  -2  22   4      390.14      310.46     51.70 o
   0  22   4     1769.39     1593.57     98.92 o
   2  22   4     1058.27      953.30     77.24 o
   4  22   4     1631.51     1612.07     81.99 o
   6  22   4     1395.28     1545.15     82.69 o
   8  22   4      148.74      240.18     41.72 o
  10  22   4     3825.28     3867.98    130.53 o
  12  22   4     1742.68     1604.41     91.68 o
  14  22   4      616.46      730.92     67.73 o
  16  22   4      809.06      868.69     73.02 o
  18  22   4     1634.51     1769.17    102.16 o
  20  22   4       59.70       73.78     44.65 o
  22  22   4      573.17      704.02    103.12 o
 -21  23   4      767.18      941.39     82.29 o
 -19  23   4      504.81      527.69     74.84 o
 -17  23   4        0.59       20.94     40.90 o
 -15  23   4      554.93      524.62     70.06 o
 -13  23   4      509.37      594.07     70.49 o
 -11  23   4      976.72     1228.35     93.35 o
  -9  23   4      174.51      109.94     50.41 o
  -7  23   4       66.70      103.23     42.90 o
  -5  23   4      129.90       31.19     37.45 o
  -3  23   4     3515.32     3939.38    133.62 o
  -1  23   4     1604.79     1620.60     99.87 o
   1  23   4        5.27       38.33     35.78 o
   3  23   4     1939.81     1948.99    108.02 o
   5  23   4     2002.79     2015.81    140.57 o
   7  23   4     3907.84     4089.15    116.09 o
   9  23   4       68.69       36.08     32.04 o
  11  23   4       54.82      111.96     45.12 o
  13  23   4      826.90      987.26     78.95 o
  15  23   4     1408.59     1323.95     87.55 o
  17  23   4     1357.67     1406.36     93.61 o
  19  23   4      380.54      258.54     53.26 o
  21  23   4      151.17      119.28     46.60 o
  23  23   4       84.54       86.46     73.42 o
 -22  24   4       88.95       48.64    110.54 o
 -20  24   4       94.35      -10.07     47.98 o
 -18  24   4     1946.33     1897.26    124.09 o
 -16  24   4      597.52      514.42     71.07 o
 -14  24   4     2113.79     2409.32    133.55 o
 -12  24   4        0.26       19.05     39.70 o
 -10  24   4      662.71      737.80     75.38 o
  -8  24   4      178.37      188.82     46.87 o
  -6  24   4     2878.79     2802.21    133.71 o
  -4  24   4        1.65       -9.96     34.34 o
  -2  24   4     5561.14     5781.67    163.36 o
   0  24   4     1077.14     1143.73    110.41 o
   2  24   4     1842.75     2002.35    112.16 o
   4  24   4      100.67       90.56     48.07 o
   6  24   4      959.11      973.81     71.96 o
   8  24   4       22.90        1.26     31.52 o
  10  24   4     1590.30     1567.89     89.81 o
  12  24   4      391.30      391.95     71.45 o
  14  24   4      370.39      303.47     58.48 o
  16  24   4      598.35      500.19     61.33 o
  18  24   4      107.90      108.04     45.35 o
  20  24   4      672.00      765.02    108.76 o
  22  24   4      214.64      172.68     87.37 o
 -19  25   4      565.06      621.65     81.75 o
 -17  25   4        0.12        3.50     45.37 o
 -15  25   4      504.90      427.94     82.69 o
 -13  25   4      679.57      561.61     73.39 o
 -11  25   4        3.23        7.33     38.64 o
  -9  25   4      683.80      595.12     76.59 o
  -7  25   4     2676.38     2638.79    134.25 o
  -5  25   4      121.00       41.07     42.27 o
  -3  25   4       24.15      -35.04     35.04 o
  -1  25   4       52.66       28.83     38.21 o
   1  25   4      240.13      198.40     49.09 o
   3  25   4      958.73      853.12     78.43 o
   5  25   4      141.67      106.76     51.86 o
   7  25   4        1.21      -12.60     30.03 o
   9  25   4      991.94      971.31     73.87 o
  11  25   4       66.21       81.04     39.57 o
  13  25   4     2842.01     2941.91    126.46 o
  15  25   4        2.15       29.30     44.18 o
  17  25   4     1299.22     1317.99     93.23 o
  19  25   4      236.76      247.36     55.52 o
  21  25   4       19.87      146.48     65.49 o
 -18  26   4      101.66       29.94     49.11 o
 -16  26   4       22.32       38.26     45.19 o
 -14  26   4       53.44       83.83     49.02 o
 -12  26   4     2414.91     2434.11    133.69 o
 -10  26   4     2998.59     2699.77    140.22 o
  -8  26   4       61.80       55.72     45.15 o
  -6  26   4      162.97      143.81     47.82 o
  -4  26   4      165.71      166.62     48.66 o
  -2  26   4      641.62      431.04     63.04 o
   0  26   4     5293.12     5097.70    157.84 o
   2  26   4      122.17       88.63     59.99 o
   4  26   4     2640.57     2826.86    160.32 o
   6  26   4        9.20      -32.01     32.01 o
   8  26   4     1623.08     1744.24     95.23 o
  10  26   4     1810.84     1755.22     98.49 o
  12  26   4      224.42      253.31     49.41 o
  14  26   4      172.28      129.05     46.23 o
  16  26   4     2232.84     2448.55    159.43 o
  18  26   4     2676.74     2752.85    187.76 o
  20  26   4       41.77        1.57     70.29 o
 -17  27   4       85.56       19.27     58.90 o
 -15  27   4      259.66      217.87     58.97 o
 -13  27   4     1788.67     1930.74    124.26 o
 -11  27   4      809.66      809.09    110.41 o
  -9  27   4       44.33      101.66     48.85 o
  -7  27   4     1075.88     1140.08    100.19 o
  -5  27   4     2201.54     2470.36    132.85 o
  -3  27   4      959.10      921.94     85.28 o
  -1  27   4        8.28       19.28     40.78 o
   1  27   4      360.96      316.40     58.93 o
   3  27   4       63.93      136.31     57.44 o
   5  27   4        5.95       18.19     50.04 o
   7  27   4      382.12      227.28     46.75 o
   9  27   4       98.58      100.08     42.13 o
  11  27   4      761.82      783.61     71.13 o
  13  27   4       46.32       90.45     43.28 o
  15  27   4       99.58      105.09     45.09 o
  17  27   4       17.39       61.85     46.14 o
  19  27   4      145.16      159.17    123.80 o
 -16  28   4      386.94      282.98    132.65 o
 -14  28   4       11.93      -11.34     47.86 o
 -12  28   4      379.98      402.45     67.62 o
 -10  28   4      156.46      138.25     53.04 o
  -8  28   4     1717.29     1707.73    177.72 o
  -6  28   4      253.93      227.31     56.71 o
  -4  28   4     1830.05     1736.21    122.12 o
  -2  28   4     3417.84     3913.39    150.16 o
   0  28   4     1002.55      891.54     85.46 o
   2  28   4       61.19       37.08     44.26 o
   4  28   4      204.23      207.86     88.58 o
   6  28   4      348.11      261.13     65.30 o
   8  28   4       33.00       11.10     38.06 o
  10  28   4      522.29      521.73     66.77 o
  12  28   4      214.51      166.56     47.19 o
  14  28   4     1303.55     1398.75    103.18 o
  16  28   4       10.30       32.40     48.66 o
 -13  29   4      188.95      164.22     56.86 o
 -11  29   4       30.61       42.43     49.10 o
  -9  29   4       35.89       81.83     53.62 o
  -7  29   4     1969.82     2143.81    227.19 o
  -5  29   4      436.99      510.13     69.89 o
  -3  29   4      419.45      341.16     64.69 o
  -1  29   4      174.28      234.65     58.58 o
   1  29   4       31.42       41.44     45.71 o
   3  29   4        3.88      -14.39     41.57 o
   5  29   4      431.09      450.43     79.94 o
   7  29   4      161.00      186.35     70.72 o
   9  29   4     1069.16     1041.07     81.09 o
  11  29   4     2084.42     2257.94    118.14 o
  13  29   4      100.75      135.20     48.59 o
  15  29   4      479.25      499.08    100.19 o
 -10  30   4      233.86      252.81     74.90 o
  -8  30   4      697.67      547.78     75.89 o
  -6  30   4      197.59      174.09     56.25 o
  -4  30   4      259.02      257.54     64.45 o
  -2  30   4     1474.96     1447.61    148.83 o
   0  30   4       10.40        0.28     45.91 o
   2  30   4     6068.63     6272.25    187.90 o
   4  30   4      392.38      449.85     71.21 o
   6  30   4      938.21     1066.03    110.89 o
   8  30   4      202.63      178.99     66.58 o
  10  30   4       47.25       72.85     49.26 o
  12  30   4        3.80      -42.69     42.69 o
  14  30   4      208.19      317.48     95.32 o
  -7  31   4      901.77      832.96     91.75 o
  -5  31   4      117.36      130.41     55.95 o
  -3  31   4       37.75       48.17     48.05 o
  -1  31   4      138.98       77.16     51.33 o
   1  31   4        3.28       11.59     46.81 o
   3  31   4       20.91       56.37     47.55 o
   5  31   4        5.19       17.89     56.86 o
   7  31   4       19.51      -22.19     56.76 o
   9  31   4       31.18       78.02    139.28 o
  13  31   4       15.53      -44.76     64.03 o
  -4  32   4        0.43      -59.13     66.73 o
  -2  32   4     1220.62     1182.19    124.12 o
   0  32   4        1.10        6.53     56.86 o
   2  32   4       78.12       36.65     60.93 o
   4  32   4      962.82      968.27    112.27 o
   0   1   5     2363.56     2525.71     39.83 o
  -1   2   5     4025.70     3979.12     49.66 o
   1   2   5      346.19      364.10     23.22 o
  -2   3   5      741.31     1044.04     28.95 o
   0   3   5      111.08      220.55     15.97 o
   2   3   5     1039.72     1362.46     31.86 o
  -3   4   5     4210.08     4154.00     54.93 o
  -1   4   5     5586.12     5752.75     65.28 o
   1   4   5      608.19      684.73     29.63 o
   3   4   5     4307.59     4570.60     63.30 o
  -4   5   5     9267.51     9728.49    115.89 o
  -2   5   5     6234.48     6210.99     74.38 o
   0   5   5     3483.46     3433.36     57.18 o
   2   5   5        5.36       23.88     12.79 o
   4   5   5     1175.77     1131.11     37.66 o
  -5   6   5     4490.26     4709.19     76.75 o
  -3   6   5     4115.69     4182.38     61.29 o
  -1   6   5      795.13      828.67     35.70 o
   1   6   5      377.99      399.08     24.26 o
   3   6   5     6411.38     5919.67     75.13 o
   5   6   5      749.51      814.19     39.07 o
  -6   7   5       24.10       50.48     18.47 o
  -4   7   5      186.79      192.15     22.89 o
  -2   7   5       66.48       42.25     15.89 o
   0   7   5       48.39       23.14     13.36 o
   2   7   5     5483.19     5199.08     70.76 o
   4   7   5      123.15      138.93     18.40 o
   6   7   5     1375.04     1233.61     54.52 o
  -7   8   5      525.06      502.82     42.40 o
  -5   8   5      299.12      304.33     27.65 o
  -3   8   5    15984.24    15385.71    153.30 o
  -1   8   5      537.44      558.10     35.47 o
   1   8   5      499.44      515.85     36.85 o
   3   8   5     6902.88     6979.88     84.86 o
   5   8   5      949.74     1133.07     42.48 o
   7   8   5     2004.25     1909.57     57.84 o
  -8   9   5      114.73      110.10     25.74 o
  -6   9   5    20806.71    21561.22    196.37 o
  -4   9   5      177.38      272.96     28.79 o
  -2   9   5     3215.85     3303.13     66.23 o
   0   9   5    11075.20    11750.85    131.33 o
   2   9   5       16.72       26.99     15.23 o
   4   9   5      307.12      353.66     26.70 o
   6   9   5     2667.86     2655.94     61.25 o
   8   9   5      499.95      619.44     37.89 o
  -9  10   5     3820.03     3410.24     71.85 o
  -7  10   5     3404.07     3217.17     68.11 o
  -5  10   5      769.71      833.67     46.27 o
  -3  10   5      939.14      944.05     47.84 o
  -1  10   5     3325.92     3482.69     72.91 o
   1  10   5     8727.16     8480.32    105.10 o
   3  10   5    17791.69    17561.28    160.06 o
   5  10   5      255.41      296.04     28.13 o
   7  10   5     6085.41     6203.21    125.55 o
   9  10   5     9557.77     9381.66    122.88 o
 -10  11   5      257.32      245.57     35.19 o
  -8  11   5     1031.80      928.21     45.74 o
  -6  11   5      752.43      747.59     63.20 o
  -4  11   5     3674.82     3487.59     85.93 o
  -2  11   5      279.15      431.93     44.79 o
   0  11   5    10398.44    10276.85    125.54 o
   2  11   5     3330.74     3424.07     61.43 o
   4  11   5      549.96      614.14     34.75 o
   6  11   5     1201.51     1325.80     53.02 o
   8  11   5     5401.79     5407.06     92.18 o
  10  11   5      830.90      843.89     45.22 o
 -11  12   5      176.70      184.72     31.81 o
  -9  12   5     1915.37     1787.35     76.92 o
  -7  12   5     3420.72     3328.76     96.67 o
  -5  12   5     1901.68     2067.60     68.44 o
  -3  12   5     9152.16     9034.55    129.15 o
  -1  12   5      839.79      824.12     56.06 o
   1  12   5      293.99      305.23     29.36 o
   3  12   5       23.04       21.10     17.42 o
   5  12   5      526.96      617.80     35.50 o
   7  12   5    14173.67    14578.66    160.79 o
   9  12   5       36.82        9.65     25.70 o
  11  12   5     1071.24     1121.66     67.44 o
 -12  13   5     7247.74     7370.24    132.81 o
 -10  13   5     2369.03     2237.79     96.44 o
  -8  13   5     2473.89     2621.72     88.49 o
  -6  13   5     3394.70     3388.00     79.86 o
  -4  13   5      430.69      577.54     40.52 o
  -2  13   5        0.09      -18.17     18.17 o
   0  13   5      112.17      145.81     24.19 o
   2  13   5     3685.63     3311.88     76.40 o
   4  13   5     5321.32     5001.74     96.96 o
   6  13   5    17757.08    17517.67    169.03 o
   8  13   5    16353.89    16528.08    177.26 o
  10  13   5     6219.69     5912.28    115.75 o
  12  13   5      690.85      803.74     54.71 o
 -13  14   5      253.09      162.70     33.62 o
 -11  14   5     1116.64     1192.48     71.22 o
  -9  14   5     5632.17     5812.05    129.82 o
  -7  14   5     1154.29     1128.57     77.48 o
  -5  14   5     1127.78     1185.46     57.73 o
  -3  14   5       36.93       27.83     20.31 o
  -1  14   5     4939.78     4684.14     96.35 o
   1  14   5      786.17      876.07     45.79 o
   3  14   5     3296.73     3359.39     96.50 o
   5  14   5     5386.17     5615.72     88.77 o
   7  14   5     1867.53     1909.99     66.95 o
   9  14   5     1397.65     1404.36     70.82 o
  11  14   5     1232.76     1238.51     66.52 o
  13  14   5      570.53      526.05     60.64 o
 -14  15   5      211.13      494.02     61.14 o
 -12  15   5     4447.37     4472.14    119.20 o
 -10  15   5      913.71      869.99     78.81 o
  -8  15   5     2886.28     2842.87    135.31 o
  -6  15   5     3677.04     3832.93    109.27 o
  -4  15   5     3403.92     3282.15     97.23 o
  -2  15   5       11.87       -4.37     20.85 o
   0  15   5      645.39      702.28     47.06 o
   2  15   5       98.53       54.02     28.56 o
   4  15   5     1504.34     1658.09     69.11 o
   6  15   5      167.82      117.23     28.73 o
   8  15   5      645.23      598.35     45.04 o
  10  15   5    19299.84    19164.84    233.24 o
  12  15   5       48.37       65.29     28.90 o
  14  15   5     8344.71     8010.85    162.37 o
 -15  16   5      575.64      548.50     65.14 o
 -13  16   5      156.64      160.19     44.31 o
 -11  16   5     3109.28     3105.90    119.84 o
  -9  16   5     1414.36     1437.92    109.56 o
  -7  16   5     1297.38     1386.97     92.72 o
  -5  16   5       17.75        9.38     28.35 o
  -3  16   5      159.05      165.71     34.27 o
  -1  16   5     2292.21     2582.46     81.56 o
   1  16   5     2453.60     2418.20     81.96 o
   3  16   5      883.35      985.68     54.06 o
   5  16   5     1938.95     2105.92     69.90 o
   7  16   5      295.97      213.25     31.77 o
   9  16   5     1894.61     1976.13     82.78 o
  11  16   5      418.41      317.20     39.60 o
  13  16   5      301.49      284.03     49.19 o
  15  16   5       16.66       17.19     34.36 o
 -16  17   5     1040.56      920.22     82.36 o
 -14  17   5      835.89      693.31     74.03 o
 -12  17   5     2234.08     2406.99    119.86 o
 -10  17   5     1117.15      962.92    114.24 o
  -8  17   5      117.98      173.03     38.22 o
  -6  17   5      212.50      215.43     39.26 o
  -4  17   5     5485.13     5147.95    231.38 o
  -2  17   5     2365.41     2367.21     95.39 o
   0  17   5      450.30      400.29     41.42 o
   2  17   5     2091.95     2143.94     92.75 o
   4  17   5     2181.03     2228.23     84.68 o
   6  17   5      112.30       56.09     24.11 o
   8  17   5     1453.40     1532.10     77.44 o
  10  17   5      941.02      953.53     60.85 o
  12  17   5       22.24       31.93     30.71 o
  14  17   5       54.88       37.81     35.11 o
  16  17   5     5683.27     6063.18    148.69 o
 -17  18   5      305.66      310.87     58.88 o
 -15  18   5     2073.84     1982.29    116.26 o
 -13  18   5      424.73      373.42     65.10 o
 -11  18   5       37.01       34.33     35.44 o
  -9  18   5      323.33      214.48     45.26 o
  -7  18   5      781.76      706.79     59.01 o
  -5  18   5     2748.45     2703.80     98.50 o
  -3  18   5      157.98      101.52     33.91 o
  -1  18   5      395.26      304.95     54.82 o
   1  18   5       92.60       50.56     30.40 o
   3  18   5     1050.02     1040.08     68.60 o
   5  18   5    14201.68    14303.32    200.81 o
   7  18   5       20.50        8.59     23.28 o
   9  18   5      543.91      513.32     73.49 o
  11  18   5     1363.65     1461.92     75.54 o
  13  18   5       69.63       18.71     31.60 o
  15  18   5       47.76       76.32     38.68 o
  17  18   5      851.49     1019.43     87.31 o
 -18  19   5     1174.16     1021.10     91.62 o
 -16  19   5      379.82      430.95     63.32 o
 -14  19   5      262.36      272.07     54.63 o
 -12  19   5     1221.52     1208.62     91.79 o
 -10  19   5        1.17      -23.82     34.21 o
  -8  19   5      290.31      379.09     56.89 o
  -6  19   5     4254.12     4399.72    135.84 o
  -4  19   5      349.09      390.43     47.69 o
  -2  19   5       13.19      -15.05     26.92 o
   0  19   5     2535.19     2401.31    109.25 o
   2  19   5      494.36      475.43     51.28 o
   4  19   5     4270.55     3979.63    116.31 o
   6  19   5      206.51      195.88     40.89 o
   8  19   5     8266.39     8340.12    150.78 o
  10  19   5      308.15      384.23     43.97 o
  12  19   5        9.88      -27.66     30.32 o
  14  19   5      571.26      442.36     54.92 o
  16  19   5      338.21      328.80     52.54 o
  18  19   5      956.56      998.89    104.67 o
 -19  20   5       43.00       67.39     48.92 o
 -17  20   5     4285.32     4326.60    153.54 o
 -15  20   5      450.14      285.27     58.46 o
 -13  20   5       80.12      105.35     65.73 o
 -11  20   5     1032.11     1418.61    136.37 o
  -9  20   5      104.25       57.68     36.90 o
  -7  20   5      483.46      521.42     62.56 o
  -5  20   5        2.80       21.00     34.67 o
  -3  20   5     2820.91     3010.01    117.72 o
  -1  20   5     3984.93     3871.73    163.44 o
   1  20   5      881.58      997.89     70.21 o
   3  20   5      851.50      664.95     59.94 o
   5  20   5     3785.20     3921.48    222.09 o
   7  20   5      139.71      125.19     37.65 o
   9  20   5      714.33      655.83     54.82 o
  11  20   5     2618.44     2387.93    107.99 o
  13  20   5     1037.22      991.65     74.54 o
  15  20   5     3564.68     3869.60    152.03 o
  17  20   5      466.55      488.01     60.46 o
  19  20   5     1287.31     1212.16    102.64 o
 -20  21   5     1250.24     1191.43    101.66 o
 -18  21   5        7.91       71.42     47.39 o
 -16  21   5      157.45      232.96     67.41 o
 -14  21   5      179.28      142.18     49.36 o
 -12  21   5      447.16      417.50     79.14 o
 -10  21   5      346.46      397.80     96.97 o
  -8  21   5      189.08      208.08     48.71 o
  -6  21   5      853.62      786.19     73.64 o
  -4  21   5      103.16      158.93     43.12 o
  -2  21   5      101.15       88.81     36.09 o
   0  21   5      589.94      641.73     60.07 o
   2  21   5     4399.41     4351.69    260.38 o
   4  21   5       71.57       59.96     37.17 o
   6  21   5       35.40       19.83     36.31 o
   8  21   5      975.37     1182.44     86.81 o
  10  21   5      819.83      823.42     68.34 o
  12  21   5      657.08      598.67     71.54 o
  14  21   5     2902.46     3165.35    130.77 o
  16  21   5      493.50      488.67     78.05 o
  18  21   5       22.69       34.58     39.68 o
  20  21   5      120.19       90.37     55.52 o
 -21  22   5       92.07       23.88     72.96 o
 -19  22   5      651.51      621.75     97.01 o
 -17  22   5      222.74      108.47     52.38 o
 -15  22   5      427.94      484.64     79.77 o
 -13  22   5     1550.84     1624.60    123.17 o
 -11  22   5      455.64      608.04     71.82 o
  -9  22   5       31.85       16.82     36.28 o
  -7  22   5     2331.55     2064.99    116.61 o
  -5  22   5      158.86      138.45     47.21 o
  -3  22   5       30.91      -17.59     35.44 o
  -1  22   5      114.28       59.95     34.43 o
   1  22   5     1991.33     2113.25    119.98 o
   3  22   5      902.40      948.47     79.97 o
   5  22   5      218.79      245.53     71.48 o
   7  22   5     1525.32     1450.30     97.66 o
   9  22   5      552.18      661.90     85.26 o
  11  22   5      516.78      502.13     60.26 o
  13  22   5      339.97      404.51     56.54 o
  15  22   5      501.12      423.15     58.92 o
  17  22   5     1220.50     1367.24     94.35 o
  19  22   5       13.47      -39.20     46.43 o
  21  22   5     1529.65     1607.30    165.35 o
 -20  23   5        2.83      154.75    110.54 o
 -18  23   5      337.82      273.99     63.14 o
 -16  23   5      590.02      645.34     79.36 o
 -14  23   5      117.12      140.60     48.45 o
 -12  23   5     2989.28     3006.58    147.34 o
 -10  23   5      147.42       81.48     45.80 o
  -8  23   5      181.43       68.16     49.78 o
  -6  23   5      118.03      138.63     48.42 o
  -4  23   5       18.13       -1.48     36.22 o
  -2  23   5      360.15      349.38     57.58 o
   0  23   5      458.99      426.49     88.07 o
   2  23   5     1252.31     1444.02     99.11 o
   4  23   5      146.32       67.20     40.78 o
   6  23   5      196.22       97.74     42.36 o
   8  23   5      635.12      707.87     84.92 o
  10  23   5      131.90      135.47     56.76 o
  12  23   5      238.69      163.81     65.02 o
  14  23   5       22.51       25.37     39.49 o
  16  23   5     1218.18     1291.11    110.09 o
  18  23   5     3386.58     3802.26    143.84 o
  20  23   5       55.24      168.02    119.38 o
 -19  24   5      390.94      667.65    168.02 o
 -17  24   5      410.85      374.77     69.71 o
 -15  24   5     1318.09     1354.99    106.66 o
 -13  24   5       17.44      -22.06     40.88 o
 -11  24   5       15.06       58.34     45.77 o
  -9  24   5       85.62       61.83     45.77 o
  -7  24   5     1093.64      974.67     87.36 o
  -5  24   5      143.62      154.02     47.58 o
  -3  24   5      387.89      307.56     56.66 o
  -1  24   5       41.51        9.22     40.12 o
   1  24   5     1081.83     1139.56     97.35 o
   3  24   5        9.36       34.26     40.65 o
   5  24   5     1145.26     1077.83     88.93 o
   7  24   5       86.79       77.04     45.26 o
   9  24   5      207.33      210.13     60.86 o
  11  24   5      239.89      177.48     64.04 o
  13  24   5      402.14      373.80     91.90 o
  15  24   5     1819.24     1874.06    109.25 o
  17  24   5       16.92      -28.88     40.93 o
  19  24   5      513.34      534.12    104.43 o
 -16  25   5        2.06       -5.35     47.49 o
 -14  25   5      174.51       84.95     53.17 o
 -12  25   5       33.35      -21.45     41.34 o
 -10  25   5     2041.45     1863.08    119.46 o
  -8  25   5     1332.94     1343.66    100.26 o
  -6  25   5     1284.09     1365.12    130.51 o
  -4  25   5        0.44       -0.18     40.31 o
  -2  25   5       34.06       40.37     43.31 o
   0  25   5     1682.99     1509.46    104.03 o
   2  25   5        6.53       -1.69     37.77 o
   4  25   5      391.41      379.42     64.45 o
   6  25   5     1037.46      985.74     86.59 o
   8  25   5     1389.44     1374.96    136.49 o
  10  25   5      520.10      671.42     95.72 o
  12  25   5      720.39      745.49     97.44 o
  14  25   5      887.02      969.18     90.26 o
  16  25   5      167.21      174.61     51.56 o
  18  25   5       93.52      173.89    121.59 o
 -15  26   5        5.89       29.02     49.09 o
 -13  26   5      202.91      301.58     65.35 o
 -11  26   5      643.55      607.47    123.17 o
  -9  26   5      383.71      642.91     78.73 o
  -7  26   5       81.00       17.43     51.69 o
  -5  26   5      328.25      285.58     59.80 o
  -3  26   5      337.69      467.95     67.20 o
  -1  26   5      826.16      952.70     86.55 o
   1  26   5      994.48      805.29     80.44 o
   3  26   5     1240.96     1344.99    101.33 o
   5  26   5        8.21       20.64     44.89 o
   7  26   5     1113.06     1264.09    105.30 o
   9  26   5      947.70      969.11    180.48 o
  11  26   5        0.35      -51.62     51.62 o
  13  26   5      271.00      229.69     51.54 o
  15  26   5       29.55       20.57     57.71 o
  17  26   5      290.82      398.08     99.90 o
  19  26   5       94.40       53.06    110.54 o
 -14  27   5      400.30      110.54    110.54 o
 -12  27   5     1176.46     1350.27    109.13 o
 -10  27   5      424.47      371.69     66.34 o
  -8  27   5     1354.96     1421.72    109.01 o
  -6  27   5       15.05       21.43     45.13 o
  -4  27   5      256.84      191.62     53.83 o
  -2  27   5      421.95      286.43     91.90 o
   0  27   5      135.55      130.85     51.96 o
   2  27   5      828.63      790.83     82.86 o
   4  27   5        1.73       13.68     42.91 o
   6  27   5     2724.18     2628.63    264.85 o
   8  27   5      255.53      276.18     72.81 o
  10  27   5       48.10       40.44     56.98 o
  12  27   5      470.33      560.13    139.32 o
  14  27   5      515.00      564.62     78.50 o
  16  27   5      441.68      390.78     84.82 o
 -11  28   5      177.56      178.45     57.81 o
  -9  28   5     2694.05     2933.34    156.04 o
  -7  28   5      306.18      260.81     63.88 o
  -5  28   5      449.42      502.89    100.84 o
  -3  28   5       19.13      -22.36     43.22 o
  -1  28   5      214.11      223.37     58.25 o
   1  28   5      686.15      819.80     84.58 o
   3  28   5        1.01      -41.39     42.43 o
   5  28   5      293.25      307.41     91.93 o
   7  28   5       80.09      204.32     67.53 o
   9  28   5      248.72      230.02    113.62 o
  11  28   5      437.26      409.48     85.76 o
  13  28   5       42.25      110.54    110.54 o
  15  28   5      218.29      101.06     76.56 o
  -8  29   5       63.70       81.03     53.41 o
  -6  29   5      229.30      122.95     64.45 o
  -4  29   5     1048.65      847.95     88.09 o
  -2  29   5        9.30      -11.72     44.05 o
   0  29   5      250.55      243.25     58.67 o
   2  29   5        0.59      -18.37     46.72 o
   4  29   5      670.55      592.49     75.25 o
   6  29   5        0.27      -23.14     42.27 o
   8  29   5     2462.30     2499.83    166.20 o
  10  29   5       99.99      141.49    110.54 o
  -7  30   5       46.39      176.86    119.38 o
  -5  30   5     1194.31     1335.31    225.50 o
  -3  30   5      193.63      264.32     64.30 o
  -1  30   5      265.37       91.53     54.19 o
   1  30   5      333.66      209.27     79.14 o
   3  30   5       80.24       82.41     53.47 o
   5  30   5      417.91      260.56     90.51 o
  -2  31   5       60.11      101.69    106.11 o
   0  31   5      612.92      795.88    185.71 o
   2  31   5       56.88        4.42    101.69 o
   4  31   5      450.22      172.44    123.80 o
   6  31   5      185.63       22.11    106.11 o
   1   1   6        5.97       13.68     16.51 o
   0   2   6     3438.01     3295.08     72.17 o
   2   2   6     2279.81     2410.28     58.36 o
  -1   3   6      410.49      360.16     29.52 o
   1   3   6     3654.66     3344.50     67.57 o
   3   3   6     8216.92     8369.72    111.00 o
  -2   4   6      487.91      487.38     36.87 o
   0   4   6     1456.83     1409.22     52.69 o
   2   4   6     2497.73     2332.24     61.26 o
   4   4   6     5481.72     5325.49    143.28 o
  -3   5   6     6301.10     6340.59     97.61 o
  -1   5   6     1356.65     1419.05     53.70 o
   1   5   6     1464.24     1474.95     54.94 o
   3   5   6    13454.30    12710.81    144.07 o
   5   5   6     1233.60     1346.68     53.76 o
  -4   6   6     2749.01     2783.14     67.87 o
  -2   6   6     2851.51     2928.56     66.79 o
   0   6   6      552.10      583.78     37.16 o
   2   6   6     4754.10     4498.96     82.22 o
   4   6   6       78.84       69.01     20.45 o
   6   6   6      675.57      598.25     41.28 o
  -5   7   6    12635.92    12429.37    148.10 o
  -3   7   6      412.05      425.61     36.87 o
  -1   7   6      831.31      810.43     42.93 o
   1   7   6      317.35      333.33     33.73 o
   3   7   6     7532.31     7566.84    110.06 o
   5   7   6     3826.92     4067.49     74.11 o
   7   7   6      336.13      453.99     40.39 o
  -6   8   6     2354.17     2428.96     70.06 o
  -4   8   6     5658.95     5422.35    143.51 o
  -2   8   6      694.74      630.97     41.28 o
   0   8   6    20172.86    19730.89    194.03 o
   2   8   6     6083.13     6020.78     97.84 o
   4   8   6     2184.20     2120.00     67.22 o
   6   8   6       85.01       39.17     21.95 o
   8   8   6     4439.81     4230.80     90.65 o
  -7   9   6      620.74      600.03     43.27 o
  -5   9   6     2021.36     2023.86     69.56 o
  -3   9   6      334.80      276.52     30.64 o
  -1   9   6       29.79       46.77     22.05 o
   1   9   6    16368.23    16439.82    190.19 o
   3   9   6     2204.85     2147.40     64.72 o
   5   9   6     3013.46     2988.45     71.52 o
   7   9   6     1097.75     1010.18     55.82 o
   9   9   6        9.64       24.71     22.95 o
  -8  10   6      133.17      102.73     27.66 o
  -6  10   6     1035.18     1082.00     56.49 o
  -4  10   6      667.58      646.54     44.46 o
  -2  10   6      381.37      543.98     38.87 o
   0  10   6     3136.94     2907.21     70.66 o
   2  10   6     1512.87     1510.36     60.87 o
   4  10   6      652.22      625.91     41.26 o
   6  10   6     9089.65     8983.65    129.93 o
   8  10   6     1607.28     1635.50     68.99 o
  10  10   6     1871.65     1848.90     73.94 o
  -9  11   6      102.46      120.25     31.57 o
  -7  11   6     8765.04     8968.62    138.25 o
  -5  11   6      109.58       70.07     25.57 o
  -3  11   6      105.63      130.47     27.13 o
  -1  11   6     2049.32     1956.66     88.78 o
   1  11   6     6586.03     6705.64    106.82 o
   3  11   6      401.93      459.24     37.52 o
   5  11   6     3379.66     3467.59     82.09 o
   7  11   6    11248.16    11002.57    151.62 o
   9  11   6     2129.78     2259.31     77.34 o
  11  11   6      942.27      965.80     62.00 o
 -10  12   6      138.64       26.78     28.00 o
  -8  12   6      391.10      445.47     45.64 o
  -6  12   6     6456.32     6417.08    116.57 o
  -4  12   6      420.78      419.44     39.37 o
  -2  12   6      954.22     1108.42     56.72 o
   0  12   6     6076.72     6447.21    146.17 o
   2  12   6     1974.71     1859.88     67.57 o
   4  12   6      482.74      553.73     40.13 o
   6  12   6      373.17      521.07     41.99 o
   8  12   6     4343.37     4282.93     87.96 o
  10  12   6     7291.87     7277.19    139.75 o
  12  12   6        0.02      -23.51     25.84 o
 -11  13   6       95.06      105.09     36.22 o
  -9  13   6      582.37      584.64     53.57 o
  -7  13   6      788.51      806.48     56.56 o
  -5  13   6     2184.79     2054.14     78.05 o
  -3  13   6     1547.75     1594.75     85.44 o
  -1  13   6     3958.83     4118.04     91.93 o
   1  13   6      833.56      938.17     50.70 o
   3  13   6      862.08      734.15     45.73 o
   5  13   6      636.88      614.39     46.04 o
   7  13   6       22.16        8.90     25.04 o
   9  13   6     8380.91     8823.35    164.94 o
  11  13   6     1509.16     1463.95     76.11 o
  13  13   6     1502.01     1482.11     84.70 o
 -12  14   6      365.87      315.58     46.85 o
 -10  14   6       50.59       52.18     31.42 o
  -8  14   6     8276.51     8615.94    259.70 o
  -6  14   6     3711.86     3608.89     98.07 o
  -4  14   6      778.91      828.59     52.15 o
  -2  14   6      664.65      627.75     46.41 o
   0  14   6       89.30       55.57     27.48 o
   2  14   6     3436.81     3361.03     79.74 o
   4  14   6      109.65      155.98     28.70 o
   6  14   6     2187.93     2040.30     79.23 o
   8  14   6      462.27      528.29     55.36 o
  10  14   6     2726.11     2723.16     94.17 o
  12  14   6      429.35      511.86     55.09 o
  14  14   6      777.28      831.60     67.84 o
 -13  15   6     1936.14     2241.66    126.37 o
 -11  15   6     1175.30     1027.89     71.92 o
  -9  15   6      491.17      545.22     55.95 o
  -7  15   6       29.72       20.95     31.56 o
  -5  15   6      140.20       87.46     31.18 o
  -3  15   6      804.17      747.62     62.01 o
  -1  15   6      225.45      171.84     38.13 o
   1  15   6     2015.08     1974.49     72.37 o
   3  15   6     4257.52     4358.37     91.43 o
   5  15   6     1715.26     1733.54     74.26 o
   7  15   6       81.26       43.49     27.85 o
   9  15   6        0.66        1.63     28.24 o
  11  15   6     2592.60     2412.01    106.76 o
  13  15   6      518.49      554.50     56.70 o
  15  15   6     1533.23     1410.57     98.04 o
 -14  16   6      248.06      234.62     51.78 o
 -12  16   6        4.41       24.08     36.90 o
 -10  16   6       50.26      107.31     40.80 o
  -8  16   6       18.59       10.04     30.44 o
  -6  16   6     1360.92     1511.87     83.92 o
  -4  16   6     7898.06     7709.83    158.49 o
  -2  16   6     1355.51     1434.42     74.67 o
   0  16   6      382.80      433.10     41.12 o
   2  16   6       33.58       65.76     28.06 o
   4  16   6        0.24       12.37     23.01 o
   6  16   6     4858.76     4734.23    121.13 o
   8  16   6       76.32       73.41     30.69 o
  10  16   6     1082.83     1113.75     75.06 o
  12  16   6        0.75        8.49     30.44 o
  14  16   6      531.62      545.99     69.30 o
  16  16   6     1653.32     1543.73    106.59 o
 -15  17   6     3160.40     3023.54    144.53 o
 -13  17   6       44.79       57.78     43.31 o
 -11  17   6        0.04       -6.15     38.45 o
  -9  17   6     2275.53     2170.10    109.39 o
  -7  17   6      919.40     1101.71     74.28 o
  -5  17   6      234.36      183.05     46.25 o
  -3  17   6     2794.01     2932.49    136.49 o
  -1  17   6      771.43      929.74     67.32 o
   1  17   6      145.57      169.75     32.65 o
   3  17   6       50.95       45.00     28.43 o
   5  17   6     2950.61     2994.04     93.05 o
   7  17   6     1318.96     1503.59     95.94 o
   9  17   6     1896.44     2022.47     99.08 o
  11  17   6      417.31      487.19     65.25 o
  13  17   6     3937.83     3802.78    136.56 o
  15  17   6        2.67       17.43     41.76 o
  17  17   6       42.54       15.76     45.34 o
 -16  18   6      140.37      140.31     51.84 o
 -14  18   6       99.05      147.11     51.78 o
 -12  18   6        5.25      -28.69     36.79 o
 -10  18   6       97.84       90.42     43.07 o
  -8  18   6      159.13      198.89     46.96 o
  -6  18   6      497.11      582.75     58.99 o
  -4  18   6      142.69       90.30     36.34 o
  -2  18   6       47.16       77.05     36.79 o
   0  18   6     5810.86     6068.16    157.14 o
   2  18   6    10435.32    10460.23    190.61 o
   4  18   6     1841.87     2053.93    100.27 o
   6  18   6        8.86       19.01     30.25 o
   8  18   6      915.43      785.25     66.31 o
  10  18   6        0.24       20.20     34.21 o
  12  18   6       26.90       15.90     59.82 o
  14  18   6      112.56       99.12     47.57 o
  16  18   6     1351.60     1134.63     93.02 o
  18  18   6      560.09      533.14     77.86 o
 -17  19   6      605.43      607.50     78.63 o
 -15  19   6      499.89      480.14     69.15 o
 -13  19   6      150.30      164.44     50.37 o
 -11  19   6        6.22       85.86     45.21 o
  -9  19   6     1035.19      960.55     83.11 o
  -7  19   6       97.37       97.27     43.07 o
  -5  19   6     2839.50     2909.06    115.42 o
  -3  19   6     1794.30     1786.53     93.61 o
  -1  19   6      242.48      261.37     52.12 o
   1  19   6      143.49      156.59     47.05 o
   3  19   6      129.61      129.36     46.34 o
   5  19   6     1319.23     1232.64     81.94 o
   7  19   6     1708.38     1704.16     94.26 o
   9  19   6      323.28      329.73     50.73 o
  11  19   6     1095.73     1232.80    145.51 o
  13  19   6     2517.28     2622.19    159.71 o
  15  19   6     2194.38     2253.18    181.24 o
  17  19   6      466.40      303.41     63.16 o
  19  19   6     1246.17     1443.65    111.35 o
 -18  20   6        0.04      -22.29     46.42 o
 -16  20   6      175.16      184.08     56.25 o
 -14  20   6      498.62      530.32     71.87 o
 -12  20   6     1675.06     1553.85    107.93 o
 -10  20   6     2760.18     2883.70    140.11 o
  -8  20   6      110.05      104.78     45.97 o
  -6  20   6      593.87      483.81     63.92 o
  -4  20   6      849.45     1012.36     73.63 o
  -2  20   6      550.73      512.64     56.89 o
   0  20   6      196.83      211.35     42.99 o
   2  20   6     2229.17     2380.59    108.40 o
   4  20   6      756.85      614.11     72.12 o
   6  20   6        1.67      -13.32     37.52 o
   8  20   6     2643.26     2634.34    117.43 o
  10  20   6     2154.99     2116.33    121.50 o
  12  20   6     3285.68     3238.30    142.40 o
  14  20   6      498.33      710.50    118.49 o
  16  20   6      679.11      792.68    101.19 o
  18  20   6      505.65      402.06     70.93 o
  20  20   6      848.26     1044.92    144.15 o
 -19  21   6       40.45       54.96     75.41 o
 -17  21   6     1396.19     1504.20    115.31 o
 -15  21   6     1718.55     1738.72    117.68 o
 -13  21   6      651.71      724.87     80.75 o
 -11  21   6       14.63       45.49     44.52 o
  -9  21   6      184.88      164.58     51.97 o
  -7  21   6        3.66      -37.00     37.00 o
  -5  21   6       61.06       38.77     39.34 o
  -3  21   6      630.26      697.27     63.71 o
  -1  21   6      258.16      220.45     73.02 o
   1  21   6     3453.44     3491.66    118.84 o
   3  21   6      792.60      817.40     77.73 o
   5  21   6       42.65      -10.64     39.08 o
   7  21   6     2338.12     2806.73    136.45 o
   9  21   6      535.83      455.59     88.00 o
  11  21   6      478.01      501.33     70.02 o
  13  21   6       15.19      -40.43     40.43 o
  15  21   6      758.12      710.38     97.88 o
  17  21   6       31.27      -14.74     47.76 o
  19  21   6     2390.49     2551.45    206.07 o
  21  21   6     2233.86     2272.67    278.55 o
 -18  22   6      461.87      574.80    159.17 o
 -16  22   6        2.38       55.44     50.48 o
 -14  22   6       60.67       70.17     58.88 o
 -12  22   6      594.34      655.58     82.62 o
 -10  22   6     2827.45     3239.68    153.91 o
  -8  22   6      152.84       83.18     48.42 o
  -6  22   6       43.91       79.68     44.93 o
  -4  22   6       30.56       -2.86     38.20 o
  -2  22   6     1435.34     1477.41    102.57 o
   0  22   6     1095.58     1182.51     96.59 o
   2  22   6      277.41      227.92     54.96 o
   4  22   6     2275.71     2015.29    138.30 o
   6  22   6      185.83      179.56     50.78 o
   8  22   6     4850.81     5238.21    161.95 o
  10  22   6        3.20       30.45     46.03 o
  12  22   6      344.73      351.67     63.20 o
  14  22   6     1090.81      905.70    108.04 o
  16  22   6      197.39      260.33    101.22 o
  18  22   6      247.45      294.28     95.01 o
  20  22   6      656.82      972.74    190.13 o
 -17  23   6       21.59      -61.90     88.44 o
 -15  23   6      302.85      375.55     68.82 o
 -13  23   6      895.16      981.52     95.57 o
 -11  23   6     2094.07     2134.44    129.59 o
  -9  23   6     1063.30      932.02    111.68 o
  -7  23   6     1032.70      704.29     78.98 o
  -5  23   6     2240.09     2338.51    129.19 o
  -3  23   6        4.34       46.20     42.27 o
  -1  23   6        3.01       40.59     44.01 o
   1  23   6      229.83      205.92     53.30 o
   3  23   6     2553.92     2844.89    164.03 o
   5  23   6       19.83      -54.84     66.37 o
   7  23   6     1435.53     1558.61    106.46 o
   9  23   6      453.12      404.36     80.65 o
  11  23   6     1825.23     1809.98    151.89 o
  13  23   6      842.06     1093.09     96.42 o
  15  23   6      107.97       -7.62     56.76 o
  17  23   6      681.36      879.88    198.97 o
  19  23   6      123.33      260.87    132.65 o
 -16  24   6      522.54      809.14    176.86 o
 -14  24   6      705.58      549.74    117.00 o
 -12  24   6      371.18      215.55     59.74 o
 -10  24   6       13.32       14.23     46.26 o
  -8  24   6      204.96      192.45     54.61 o
  -6  24   6        0.01       37.28     44.67 o
  -4  24   6     1026.75     1109.79     94.45 o
  -2  24   6     1682.63     1347.58    102.71 o
   0  24   6       54.16       80.77     46.62 o
   2  24   6      404.20      322.19     72.12 o
   4  24   6      248.08      160.19     63.06 o
   6  24   6       37.68      -15.70     43.02 o
   8  24   6      265.75      266.69     70.24 o
  10  24   6      336.76      352.41     77.32 o
  12  24   6     1439.96     1338.96    138.79 o
  14  24   6      620.48      621.34     95.76 o
  16  24   6        0.50      128.23    101.69 o
 -13  25   6        2.91       72.87     77.97 o
 -11  25   6      431.10      430.09     71.84 o
  -9  25   6      301.92      367.18     67.75 o
  -7  25   6     3881.49     3697.32    169.80 o
  -5  25   6     1485.50     1427.12    141.98 o
  -3  25   6      740.07      860.09     85.48 o
  -1  25   6      214.01      189.90     56.21 o
   1  25   6      892.99      805.51     84.42 o
   3  25   6     2338.51     2416.39    156.56 o
   5  25   6       55.41       30.15     70.68 o
   7  25   6      433.00      392.85     79.06 o
   9  25   6      204.99       73.72     71.21 o
  11  25   6      272.63      211.83     67.09 o
  13  25   6     2287.50     2931.48    296.24 o
 -12  26   6       10.32      -88.44     88.44 o
 -10  26   6      188.07      196.56     59.08 o
  -8  26   6       60.20       94.70     53.52 o
  -6  26   6      181.08      174.23     55.82 o
  -4  26   6      769.35      913.49     90.11 o
  -2  26   6      247.81      235.05     61.03 o
   0  26   6        2.76       41.65     46.62 o
   2  26   6      172.48       66.07     66.76 o
   4  26   6      274.78       81.63     58.57 o
   6  26   6      279.84      241.86     72.61 o
   8  26   6     1246.77     1252.16    123.89 o
  10  26   6     1251.97     1250.84    120.71 o
  12  26   6       50.78       17.69    101.69 o
  14  26   6      145.50      106.11    110.54 o
  -9  27   6      213.34      203.39    132.65 o
  -7  27   6      114.15      110.47     55.65 o
  -5  27   6       61.38       84.19     50.37 o
  -3  27   6       95.22      139.00     55.77 o
  -1  27   6     1717.19     1860.89    123.59 o
   1  27   6      523.07      518.63     76.29 o
   3  27   6      416.31      373.22     79.06 o
   5  27   6      653.95      652.88     94.25 o
   7  27   6      949.45      766.60    137.17 o
   9  27   6      963.65      994.84    194.55 o
  11  27   6      791.43      672.08    168.02 o
  13  27   6       41.78      -44.21    101.69 o
  -6  28   6      792.55     1295.51    221.07 o
  -4  28   6      447.85      442.16    145.92 o
  -2  28   6       30.86       -1.83     54.27 o
   0  28   6       99.46       22.16     50.37 o
   2  28   6        6.30      -48.64     92.85 o
   4  28   6      142.28      -13.27    101.69 o
   6  28   6        2.77       53.06    114.96 o
   8  28   6      259.20      260.87    132.65 o
  -5  29   6      208.69      216.65    137.07 o
  -3  29   6       15.81       53.06    110.54 o
  -1  29   6       20.41       84.01    114.96 o
   1  29   6      742.26     1039.06    198.97 o
   0  30   6      111.12      132.65    119.38 o
   0   1   7     9389.77     9399.33    200.00 o
  -1   2   7     1161.33     1212.63     86.56 o
   1   2   7      874.10      722.68     68.91 o
  -2   3   7     3447.56     3400.17    119.86 o
   0   3   7     1054.79      902.52     76.29 o
   2   3   7     2216.39     2227.16    114.37 o
  -3   4   7     1480.58     1407.15     78.52 o
  -1   4   7     1061.88     1040.06     92.54 o
   1   4   7     3536.37     3429.29    119.86 o
   3   4   7        4.63      -18.57     26.50 o
  -4   5   7       13.74       33.74     31.56 o
  -2   5   7      508.95      326.90     44.37 o
   0   5   7      619.53      636.45     56.10 o
   2   5   7     2393.83     2412.33     85.37 o
   4   5   7      897.97      927.19     59.64 o
  -5   6   7      118.44      139.20     30.45 o
  -3   6   7     5560.32     5463.16    129.84 o
  -1   6   7        0.20       -4.39     22.36 o
   1   6   7       10.94        3.19     26.08 o
   3   6   7     3996.28     3753.53     97.84 o
   5   6   7     1795.10     1888.11     82.99 o
  -6   7   7      963.86      922.58     55.64 o
  -4   7   7      357.94      263.00     38.26 o
  -2   7   7     6148.64     5697.96    109.26 o
   0   7   7     5750.64     5722.75    121.02 o
   2   7   7       64.98       64.41     29.26 o
   4   7   7     2262.73     2316.83     88.47 o
   6   7   7      969.69      962.39     56.59 o
  -7   8   7      688.51      792.05     52.81 o
  -5   8   7     1344.96     1488.72     68.73 o
  -3   8   7      187.41      118.98     28.49 o
  -1   8   7     4033.93     3702.70     90.04 o
   1   8   7     1279.50     1548.88    106.11 o
   3   8   7     2910.72     2570.21     90.92 o
   5   8   7      225.07      255.71     38.82 o
   7   8   7     2115.24     2285.64     84.57 o
  -8   9   7      912.70      944.99     58.05 o
  -6   9   7      556.98      548.98     45.06 o
  -4   9   7     1010.63     1130.13     60.72 o
  -2   9   7     1288.14     1296.91     64.27 o
   0   9   7      620.22      631.89     47.26 o
   2   9   7       37.36       15.58     27.82 o
   4   9   7     2795.60     2648.45    103.48 o
   6   9   7     8961.56     9040.51    160.05 o
   8   9   7       19.68       41.95     26.66 o
  -9  10   7      104.07       72.74     29.88 o
  -7  10   7      532.22      537.61     42.93 o
  -5  10   7       89.80       88.94     27.11 o
  -3  10   7     1064.18     1214.61     63.38 o
  -1  10   7     1849.48     1792.77     75.02 o
   1  10   7      963.42      908.58     55.14 o
   3  10   7       37.13       31.07     28.27 o
   5  10   7      185.11      229.28     38.79 o
   7  10   7       60.59       36.00     27.14 o
   9  10   7       78.99       90.33     34.66 o
 -10  11   7      818.37      888.80     82.24 o
  -8  11   7      251.84      221.83     33.75 o
  -6  11   7     1395.86     1382.73     63.75 o
  -4  11   7      505.21      413.75     39.45 o
  -2  11   7     1207.58     1316.58     66.02 o
   0  11   7     2211.15     2088.88     81.81 o
   2  11   7        3.48       18.41     25.31 o
   4  11   7     2399.67     2621.93    101.65 o
   6  11   7      186.09      137.98     35.08 o
   8  11   7      754.85      642.94     50.47 o
  10  11   7     3942.29     3912.90    162.29 o
 -11  12   7     2361.74     2316.49    127.38 o
  -9  12   7      945.20      959.93    111.72 o
  -7  12   7      353.31      291.00     39.31 o
  -5  12   7     4147.39     4513.67    106.61 o
  -3  12   7       16.05       49.95     26.03 o
  -1  12   7      397.43      432.02     65.94 o
   1  12   7     2533.77     2458.02     87.24 o
   3  12   7        3.86       18.78     29.49 o
   5  12   7       11.86       26.81     30.66 o
   7  12   7      589.50      721.18     53.84 o
   9  12   7     2706.19     3044.94    106.31 o
  11  12   7      312.79      248.98     49.22 o
 -12  13   7      117.86       59.51     37.35 o
 -10  13   7      206.03      193.72     39.34 o
  -8  13   7       18.51        2.92     30.32 o
  -6  13   7     1917.77     2062.40     84.12 o
  -4  13   7        5.71        0.04     24.41 o
  -2  13   7       45.32       13.51     26.74 o
   0  13   7     3379.18     3463.45     92.77 o
   2  13   7     4037.83     3958.31    125.78 o
   4  13   7     5415.20     5396.50    126.49 o
   6  13   7      117.06       98.96     33.62 o
   8  13   7       97.27       55.74     41.20 o
  10  13   7     1348.07     1403.70     87.62 o
  12  13   7      391.61      531.76     79.03 o
 -13  14   7      521.62      494.00     67.94 o
 -11  14   7      290.10      288.56     50.01 o
  -9  14   7      503.82      572.07     55.55 o
  -7  14   7       51.16       61.18     31.89 o
  -5  14   7        5.13       28.14     30.27 o
  -3  14   7     8838.11     8550.90    195.75 o
  -1  14   7     2664.55     2958.59     97.51 o
   1  14   7     3122.54     2997.52     96.30 o
   3  14   7      222.43      192.75     44.98 o
   5  14   7     3047.97     3221.51    104.94 o
   7  14   7       19.40       47.61     33.56 o
   9  14   7      779.86     1027.07     77.26 o
  11  14   7       32.51       69.14     39.66 o
  13  14   7     1426.08     1416.25    102.65 o
 -14  15   7      428.01      491.76     94.02 o
 -12  15   7      566.03      470.65     58.76 o
 -10  15   7      784.38      949.20     73.56 o
  -8  15   7     1100.16     1370.75     79.53 o
  -6  15   7      921.20     1155.31     71.80 o
  -4  15   7        0.83      -27.75     27.75 o
  -2  15   7      244.13      185.40     39.96 o
   0  15   7     1386.24     1407.72     72.90 o
   2  15   7      125.34      118.98     32.64 o
   4  15   7     1484.39     1483.71     73.89 o
   6  15   7      226.80      233.86     42.47 o
   8  15   7      177.30      171.47     40.77 o
  10  15   7     1297.28     1400.85     90.35 o
  12  15   7      163.16       85.48     46.87 o
  14  15   7      225.90      234.09     91.77 o
 -15  16   7     2780.96     2955.74    175.20 o
 -13  16   7     1049.47     1081.44     92.57 o
 -11  16   7      131.74      153.98     44.20 o
  -9  16   7       56.99       92.47     39.93 o
  -7  16   7     2812.19     2746.98    179.19 o
  -5  16   7      565.40      659.31     69.87 o
  -3  16   7      525.53      559.07     54.56 o
  -1  16   7        4.45        1.38     31.37 o
   1  16   7      796.48      972.29     62.75 o
   3  16   7       33.82        5.26     29.93 o
   5  16   7     1195.53     1246.86     70.06 o
   7  16   7     2277.53     2267.48    111.63 o
   9  16   7      361.73      274.61     53.55 o
  11  16   7      542.26      441.87     66.79 o
  13  16   7      112.48       84.20     56.98 o
  15  16   7      369.47      384.68     80.74 o
 -16  17   7        2.29      -49.89     49.89 o
 -14  17   7       48.73       47.63     47.24 o
 -12  17   7     3288.13     3395.22    147.05 o
 -10  17   7       10.82       48.67     44.13 o
  -8  17   7       29.96       29.12     36.96 o
  -6  17   7       99.92       27.80     36.78 o
  -4  17   7      545.86      425.34     54.78 o
  -2  17   7     7036.84     7712.78    157.64 o
   0  17   7       85.49      127.33     36.61 o
   2  17   7      468.84      477.87     50.86 o
   4  17   7     2205.60     2096.68    102.69 o
   6  17   7      163.97      180.51     62.71 o
   8  17   7      145.05       95.01     42.38 o
  12  17   7     2039.58     2087.37    124.78 o
  14  17   7     1779.58     1676.33    134.65 o
  16  17   7      373.73      334.89     77.06 o
 -17  18   7       74.82       27.99     99.70 o
 -15  18   7        7.72       -7.78     46.73 o
 -13  18   7       79.69      138.54     51.97 o
 -11  18   7     1148.42     1145.35     95.44 o
  -9  18   7      454.16      386.15     62.05 o
  -7  18   7      284.72      338.02     55.95 o
  -5  18   7      335.25      303.14     50.89 o
  -3  18   7      109.55       42.01     42.90 o
  -1  18   7     1849.07     1765.97     97.38 o
   1  18   7      225.56      168.98     57.34 o
   3  18   7      566.81      705.65     61.51 o
   5  18   7      568.96      674.11     59.32 o
   7  18   7      340.54      306.96     68.34 o
   9  18   7      532.80      542.60     72.29 o
  11  18   7      747.21      665.03     76.21 o
  13  18   7     1135.82      896.56    104.48 o
  15  18   7      302.09      220.96     68.04 o
  17  18   7       57.19       62.26     62.94 o
 -18  19   7       76.65      101.69    114.96 o
 -16  19   7      941.81      965.68    190.69 o
 -14  19   7     3570.70     4086.93    159.32 o
 -12  19   7      201.33      236.88     56.09 o
 -10  19   7       23.49       59.09     46.86 o
  -8  19   7     1797.09     1810.21    114.65 o
  -6  19   7      532.52      483.88     60.98 o
  -4  19   7      292.70      271.15     50.00 o
  -2  19   7        0.39      -17.26     39.54 o
   0  19   7       57.86       95.01     41.23 o
   2  19   7     1008.09      917.90     75.42 o
   4  19   7      805.77      951.31     76.90 o
   6  19   7       74.78       94.82     40.00 o
   8  19   7     1271.93     1219.70    113.88 o
  10  19   7     1415.51     1408.98    106.01 o
  12  19   7        0.33       -8.22     54.19 o
  14  19   7      151.89      187.50    157.79 o
  16  19   7       51.28      -42.30     54.19 o
  18  19   7       52.72      145.92    132.65 o
 -17  20   7      374.94      247.61    128.23 o
 -15  20   7      218.55       18.47     56.16 o
 -13  20   7       68.56       43.09     49.45 o
 -11  20   7      267.01      216.99     57.28 o
  -9  20   7       10.67      -41.34     41.34 o
  -7  20   7     1342.39     1558.05    109.60 o
  -5  20   7     5738.46     5849.52    153.30 o
  -3  20   7        0.16       19.91     42.36 o
  -1  20   7     1357.18     1443.97    102.29 o
   1  20   7      117.51      142.81     44.37 o
   3  20   7      405.81      441.33     71.55 o
   5  20   7      160.19      120.94     45.33 o
   7  20   7      571.05      528.17     62.89 o
   9  20   7     1745.45     1935.81    134.66 o
  11  20   7      158.55       94.76     63.50 o
  13  20   7       27.20       28.88     58.89 o
  15  20   7      215.12      236.69     75.18 o
  17  20   7      602.77      764.92    198.97 o
 -16  21   7       75.67       88.44    110.54 o
 -14  21   7      317.63      306.47     64.61 o
 -12  21   7      572.31      619.51    114.24 o
 -10  21   7     2816.38     3081.37    197.84 o
  -8  21   7     1816.80     1998.05    213.15 o
  -6  21   7      692.21      720.32     79.85 o
  -4  21   7       20.75       76.72     48.53 o
  -2  21   7     3305.37     3503.23    151.75 o
   0  21   7     1260.78     1321.54    100.86 o
   2  21   7     1423.43     1394.28     92.92 o
   4  21   7      161.58      202.93     51.78 o
   6  21   7      442.92      499.12     71.03 o
   8  21   7       36.34        7.88     49.45 o
  10  21   7       39.18       11.08     54.83 o
  12  21   7       36.58       43.79     57.40 o
  14  21   7     1968.57     2310.32    206.28 o
  16  21   7      461.77      707.44    185.71 o
 -15  22   7       34.47      114.96    123.80 o
 -13  22   7      759.56      725.65    102.35 o
 -11  22   7      561.41      412.53    118.06 o
  -9  22   7      978.22      874.22     88.89 o
  -7  22   7      748.82      852.10    114.88 o
  -5  22   7        3.93      -18.89     44.93 o
  -3  22   7        7.25        1.25     49.24 o
  -1  22   7      735.82      659.43     76.61 o
   1  22   7       27.06       23.63     41.35 o
   3  22   7       12.31      -15.24     38.63 o
   5  22   7     1129.56     1331.29    103.82 o
   7  22   7        5.59       61.69     47.89 o
   9  22   7       29.51       83.63     73.42 o
  11  22   7       78.68       31.81     78.36 o
  13  22   7      111.95       26.53    110.54 o
  15  22   7       90.91      -92.85    101.69 o
 -12  23   7      851.20      859.91    145.92 o
 -10  23   7      103.28       67.17     51.08 o
  -8  23   7      858.31      857.02     90.28 o
  -6  23   7       31.77       60.71     61.90 o
  -4  23   7     3403.64     3820.10    157.58 o
  -2  23   7       14.14       70.54     55.27 o
   0  23   7      198.69      184.83     63.75 o
   2  23   7      532.09      546.41     74.54 o
   4  23   7     1444.31     1492.32    111.47 o
   6  23   7     1299.68     1401.67    134.65 o
   8  23   7     4232.46     4559.44    190.72 o
  10  23   7       44.66        9.39     75.41 o
  12  23   7        1.14      -53.06    110.54 o
  14  23   7        3.20       35.37    110.54 o
 -11  24   7      713.00      831.99    130.44 o
  -9  24   7        4.81       -2.06     66.73 o
  -7  24   7      233.06      241.89     62.86 o
  -5  24   7       73.92       80.04     51.14 o
  -3  24   7      686.14      557.33     88.41 o
  -1  24   7      131.19      187.60     64.77 o
   1  24   7       10.56      -54.03     66.93 o
   3  24   7        5.18       37.72     48.66 o
   5  24   7     1335.37     1438.40    111.40 o
   7  24   7       55.25       36.86     61.16 o
  -8  25   7       77.16      -13.27    101.69 o
  -6  25   7      287.76      268.17    123.34 o
  -4  25   7      399.66      366.86     70.27 o
  -2  25   7       91.61       18.19     64.49 o
   0  25   7      220.23      244.86     92.36 o
   2  25   7      664.16      706.74     82.96 o
   4  25   7      297.77      223.35     62.37 o
   6  25   7      122.14      191.33     84.92 o
   8  25   7      303.60       17.69    114.96 o
  -7  26   7      447.16      561.54    168.02 o
  -5  26   7      295.07      305.09    145.92 o
  -1  26   7      553.35      636.70    163.59 o
   1  26   7     1571.22     1472.37    225.50 o
   3  26   7      216.47      315.76     90.51 o
   5  26   7      140.77       58.36     77.97 o
   7  26   7      997.81     1264.56    212.23 o
   9  26   7       60.47       84.01    119.38 o
   4  27   7      118.28      110.54    110.54 o
   0   0   8       68.84      145.92     97.27 o
   1   1   8      406.50      291.36     53.52 o
   0   2   8       82.51       58.85     42.43 o
   2   2   8     1765.77     1627.33    105.48 o
  -1   3   8     1444.19     1353.11    125.09 o
   1   3   8      233.34      296.52     73.39 o
   3   3   8      921.85      888.01     81.92 o
  -2   4   8     1909.56     1859.16    138.49 o
   0   4   8        1.03      -16.75     37.08 o
   2   4   8        3.13      -34.55     34.55 o
   4   4   8     1593.66     1352.06     99.75 o
  -3   5   8       66.13       85.74     44.65 o
  -1   5   8      276.61      243.82     53.52 o
   1   5   8       16.39       -7.73     36.83 o
   3   5   8     4437.90     4292.86    173.72 o
   5   5   8      303.28      227.74     54.63 o
  -4   6   8      111.30      140.38     49.14 o
  -2   6   8      950.50      940.21     83.17 o
   0   6   8      522.18      576.33     70.59 o
   2   6   8      573.84      606.27     72.33 o
   4   6   8     7445.68     7294.79    209.32 o
   6   6   8     1885.44     1894.78    148.07 o
  -5   7   8      293.95      209.44     95.73 o
  -3   7   8        3.83        2.13     36.39 o
  -1   7   8       14.97      -19.00     38.10 o
   1   7   8      353.65      375.11     59.38 o
   3   7   8      448.11      371.41     61.10 o
   5   7   8      166.92       46.10     42.99 o
   7   7   8        0.09      -31.14     31.14 o
  -6   8   8      485.77      381.94     55.88 o
  -4   8   8      389.44      297.92     57.00 o
  -2   8   8     1776.16     1719.77    111.56 o
   0   8   8      707.65      686.76     75.12 o
   2   8   8       36.33       57.15     43.31 o
   4   8   8     2136.41     1980.43    117.45 o
   6   8   8     1385.14     1704.68     96.82 o
   8   8   8     8120.07     8383.90    218.23 o
  -7   9   8     1900.04     1921.40    102.88 o
  -5   9   8        0.68      -25.55     33.31 o
  -3   9   8        3.66       16.16     37.92 o
  -1   9   8     3747.54     3794.29    208.58 o
   1   9   8       35.83        2.47     40.39 o
   3   9   8      467.63      418.71     62.30 o
   5   9   8      420.77      448.37     55.89 o
   7   9   8     1702.52     1689.25     97.93 o
   9   9   8     2289.73     2380.76    114.43 o
  -8  10   8      229.95      263.78     49.81 o
  -6  10   8       18.05       -7.75     36.06 o
  -4  10   8     3530.49     3500.98    143.53 o
  -2  10   8     1004.44     1176.73     93.62 o
   0  10   8       50.52       63.89     44.90 o
   2  10   8      795.81      735.58     88.91 o
   4  10   8      164.59      168.41     43.72 o
   6  10   8      129.35       88.12     36.79 o
   8  10   8      525.28      502.10     53.72 o
  10  10   8      979.11     1032.00    110.72 o
  -9  11   8       26.13       27.38     41.55 o
  -7  11   8      496.40      410.54     86.15 o
  -5  11   8     2178.33     2293.13    110.82 o
  -3  11   8     3316.65     3399.47    177.98 o
  -1  11   8      167.12      100.21     44.36 o
   1  11   8     4819.34     4508.76    121.02 o
   3  11   8      752.06      868.32     70.45 o
   5  11   8      870.59      845.66     66.34 o
   7  11   8       38.94       17.30     32.73 o
   9  11   8     1139.96     1088.22     82.59 o
  11  11   8        8.04      -12.53     38.34 o
 -10  12   8      558.05      431.53     58.99 o
  -8  12   8       24.37       -7.57     36.61 o
  -6  12   8      772.93      770.83     82.83 o
  -4  12   8     1276.54     1286.55     92.92 o
  -2  12   8      112.16      105.02     44.77 o
   0  12   8       33.13       56.67     35.99 o
   2  12   8     6575.55     6216.54    154.24 o
   4  12   8      453.80      369.11     49.89 o
   6  12   8      524.57      502.46     80.84 o
   8  12   8      329.15      356.25     57.36 o
  10  12   8       19.48       83.20     41.67 o
  12  12   8      700.25      914.78     79.04 o
 -11  13   8       76.55       48.11     38.96 o
  -9  13   8       55.19       27.83     40.38 o
  -7  13   8       44.03       23.12     39.39 o
  -5  13   8      138.25      124.19     44.21 o
  -3  13   8        9.24       21.07     33.77 o
  -1  13   8      616.26      678.19     76.05 o
   1  13   8     4728.74     4577.77    155.77 o
   3  13   8      357.65      293.19     46.27 o
   5  13   8        0.58      -24.24     31.27 o
   7  13   8     1791.10     1697.44    100.42 o
   9  13   8      988.01      942.19     79.77 o
  11  13   8      240.42      308.12     79.89 o
  13  13   8       21.67       12.98     38.05 o
 -12  14   8      606.95      458.06     63.38 o
 -10  14   8     4815.96     5301.02    139.45 o
  -8  14   8      995.38     1041.99     82.72 o
  -6  14   8      590.64      584.60     64.23 o
  -4  14   8     2169.41     2354.54    115.67 o
  -2  14   8        0.21        2.19     32.36 o
   0  14   8      546.56      701.92     61.58 o
   2  14   8      150.07      154.70     41.13 o
   4  14   8        2.24       30.71     36.05 o
   6  14   8     4441.88     4360.72    124.21 o
   8  14   8     1169.75     1262.96     89.56 o
  10  14   8     1211.30     1174.09     88.79 o
  12  14   8      719.59      944.13     85.13 o
  14  14   8        7.16      -31.27     41.14 o
 -13  15   8        0.49      -53.61     53.61 o
 -11  15   8       74.07       73.05     44.13 o
  -9  15   8     1131.54     1107.65    153.65 o
  -7  15   8      613.12      584.60     69.07 o
  -5  15   8       99.58       89.51     39.36 o
  -3  15   8      802.88      661.86     61.70 o
  -1  15   8      322.06      247.34     50.87 o
   1  15   8      139.10      115.69     39.28 o
   3  15   8       14.08      -28.20     33.62 o
   5  15   8     1014.33      929.44     71.69 o
   7  15   8      798.58      657.15     70.62 o
   9  15   8      232.22      178.56     50.34 o
  11  15   8       34.70      -40.84     40.84 o
  13  15   8     1089.05     1075.31     98.37 o
  15  15   8        1.33       18.48     81.10 o
 -14  16   8       63.03      103.52     63.41 o
 -12  16   8     2986.34     3354.30    187.19 o
 -10  16   8       95.40       46.49     42.80 o
  -8  16   8      626.23      526.89     72.30 o
  -6  16   8      534.16      642.29     83.55 o
  -4  16   8     4106.85     4326.19    183.56 o
  -2  16   8       21.80       15.88     35.31 o
   0  16   8     3997.16     4260.96    139.11 o
   2  16   8      109.46       39.20     38.18 o
   4  16   8       36.00       36.61     35.79 o
   6  16   8        1.37       21.13     40.42 o
   8  16   8       99.95      152.89     50.67 o
  10  16   8        6.58      -39.23     39.90 o
  12  16   8     2685.41     2593.26    142.98 o
  14  16   8     2207.36     2584.64    244.33 o
  16  16   8      154.67      228.78    103.90 o
 -15  17   8       40.07      -35.56     74.84 o
 -13  17   8        1.79        6.79     58.61 o
 -11  17   8      321.08      232.99    120.58 o
  -9  17   8      169.79       88.46     52.73 o
  -7  17   8      317.62      160.45     47.63 o
  -5  17   8     2591.84     2957.11    121.43 o
  -3  17   8      961.92     1035.68     76.50 o
  -1  17   8     2501.84     2512.60    120.47 o
   1  17   8      375.74      381.96     57.49 o
   3  17   8      186.67      238.64     47.54 o
   5  17   8       82.42       27.17     41.27 o
   7  17   8       56.20       38.42     41.31 o
   9  17   8     1010.50      941.92     84.94 o
  11  17   8        3.60       94.34     53.52 o
  13  17   8       24.23       70.82     65.00 o
  15  17   8       52.87        9.30    103.90 o
 -14  18   8       20.81      -15.48     78.16 o
 -12  18   8       15.28       97.59     62.72 o
 -10  18   8       16.90       81.39     61.97 o
  -8  18   8       22.50       11.77     41.41 o
  -6  18   8     1354.14     1494.96     98.01 o
  -4  18   8      212.65      197.95     50.00 o
  -2  18   8      361.09      425.96     55.11 o
   0  18   8      605.79      524.98     68.55 o
   2  18   8      426.97      444.71     62.34 o
   4  18   8      294.95      249.45     61.27 o
   6  18   8     1469.10     1424.26     96.94 o
   8  18   8      485.22      566.02     68.28 o
  10  18   8      161.73      118.04     56.21 o
  12  18   8      482.47      330.79     82.05 o
  14  18   8     1221.22     1207.08    234.34 o
 -13  19   8       44.13       33.21     82.81 o
 -11  19   8      465.10      448.47     92.31 o
  -9  19   8      448.81      283.68     72.61 o
  -7  19   8      881.52      978.52     93.36 o
  -5  19   8        1.01       -3.14     41.92 o
  -3  19   8      204.77      153.51     53.57 o
  -1  19   8     1848.34     1785.76    106.17 o
   1  19   8      559.69      643.37     78.39 o
   3  19   8      176.56      158.46     55.35 o
   5  19   8      354.45      282.46     64.66 o
   7  19   8     1418.39     1607.40    104.89 o
   9  19   8      187.99      201.32     60.39 o
  11  19   8        3.22       -8.38     57.59 o
  15  19   8       82.83       -4.42    106.11 o
 -12  20   8     1116.14     1715.55    256.45 o
 -10  20   8      257.00      123.40     58.28 o
  -8  20   8        3.76       -5.23     58.36 o
  -6  20   8     2182.69     2247.08    135.84 o
  -4  20   8      357.01      332.62     58.91 o
  -2  20   8       72.55       76.50     47.39 o
   0  20   8       81.24       54.17     45.64 o
   2  20   8        1.82       35.06     47.95 o
   4  20   8      223.25      302.66     64.83 o
   6  20   8        9.99       65.84     50.31 o
   8  20   8      676.49      609.24     93.31 o
  10  20   8     1396.29     1201.66    153.10 o
  12  20   8      976.60      955.05    194.55 o
 -11  21   8      516.67      475.73    114.96 o
  -9  21   8       65.57       66.59     79.68 o
  -7  21   8       63.32      162.13     68.93 o
  -5  21   8      512.49      579.07     91.67 o
  -3  21   8      253.49      247.79     59.27 o
  -1  21   8       41.15       90.93     46.22 o
   1  21   8       20.67      -10.32     42.04 o
   3  21   8      200.31      117.80     57.16 o
   5  21   8       29.74      -34.10     50.70 o
   7  21   8      461.41      372.76     80.51 o
   9  21   8       13.64      -17.69     92.85 o
  11  21   8     1460.88     1534.27    234.34 o
  -8  22   8     1526.64     1512.17    229.92 o
  -6  22   8     2144.18     2133.31    265.30 o
  -4  22   8       42.86       47.37     62.94 o
  -2  22   8     2210.31     2351.42    163.02 o
   0  22   8      270.42      299.31     77.51 o
   2  22   8      527.13      605.75     81.92 o
   4  22   8      284.10      193.77     61.92 o
   6  22   8     1206.67     1574.07    243.19 o
   8  22   8       29.56      106.11    110.54 o
  -3  23   8      302.83      163.59    123.80 o
  -1  23   8     1303.35     1538.69    229.92 o
   1  23   8     1042.90     1017.16    140.28 o
   3  23   8      155.27       -4.42    114.96 o
   7  23   8      556.66      490.79    163.59 o
   2  24   8      131.54      162.02     86.88 o
   0   1   9        0.01       39.43     43.22 o
  -1   2   9      924.18      943.23     90.72 o
   1   2   9     2559.81     2551.37    140.90 o
  -2   3   9      403.81      311.91     63.23 o
   0   3   9      353.25      318.62     62.91 o
   2   3   9       25.06       74.84     46.59 o
  -3   4   9     1381.44     1389.96    108.71 o
  -1   4   9      230.14      128.74     51.17 o
   1   4   9      475.43      445.24     70.40 o
   3   4   9      803.81      801.50     84.51 o
  -4   5   9      812.80      835.67    167.85 o
  -2   5   9      753.41      675.78     79.59 o
   0   5   9      105.20       41.41     47.40 o
   2   5   9     1281.29     1365.61    106.34 o
   4   5   9       65.37       34.26     45.54 o
  -5   6   9      522.03      666.62     80.75 o
  -3   6   9       30.84       12.22     44.26 o
  -1   6   9       25.73       22.79     46.32 o
   1   6   9     2577.57     2868.77    150.80 o
   3   6   9       39.06       75.00     49.99 o
   5   6   9      252.48      271.84     59.43 o
  -6   7   9       39.77       83.94     49.44 o
  -4   7   9      442.40      271.14     80.65 o
  -2   7   9      445.17      510.03     71.35 o
   0   7   9      472.33      512.76     71.26 o
   2   7   9       54.00        7.01     44.65 o
   4   7   9      156.76      188.84     53.11 o
   6   7   9      806.02      745.35     84.37 o
  -7   8   9       89.53      101.11     49.93 o
  -5   8   9      448.83      476.45     70.80 o
  -3   8   9      474.20      525.03     74.18 o
  -1   8   9     1713.14     2018.36    126.95 o
   1   8   9      862.42      835.30     88.15 o
   3   8   9      297.30      160.02     88.07 o
   5   8   9      316.72      303.63     76.80 o
   7   8   9      239.28      148.87     53.97 o
  -8   9   9       98.38       52.80     51.55 o
  -6   9   9       10.09      -30.04     43.50 o
  -4   9   9      114.49       49.61     47.98 o
  -2   9   9        0.10       -1.13     44.40 o
   0   9   9      831.13      684.37     84.53 o
   2   9   9     1354.90     1469.10    128.28 o
   4   9   9      524.00      579.05     78.05 o
   6   9   9      759.02      795.85     87.31 o
   8   9   9       37.91        9.53     49.56 o
  -9  10   9     2007.93     2105.83    155.55 o
  -7  10   9     1662.35     1458.76    131.27 o
  -5  10   9      150.86      201.97     57.89 o
  -3  10   9       64.80       56.02     65.10 o
  -1  10   9       38.74       -4.46     45.60 o
   1  10   9      881.52     1018.94    102.11 o
   3  10   9     2084.52     2144.66    202.31 o
   5  10   9      192.69      217.83     58.25 o
   7  10   9       35.81      -36.04     44.13 o
   9  10   9       17.75       30.28     56.59 o
 -10  11   9      313.39      150.84     80.12 o
  -8  11   9        2.75       34.26     57.22 o
  -6  11   9      904.04      965.21    110.26 o
  -4  11   9      241.68      135.40     54.02 o
  -2  11   9      182.70      221.86     64.04 o
   0  11   9      518.29      415.38    114.88 o
   2  11   9      290.85      198.43     65.25 o
   4  11   9     1014.25     1042.63     97.38 o
   6  11   9       16.42       64.23     52.99 o
   8  11   9      362.14      394.54     81.58 o
  10  11   9      278.76      311.85     76.50 o
 -11  12   9      198.52      146.02     68.66 o
  -9  12   9       82.40      108.79     63.16 o
  -7  12   9      160.28      240.37     71.45 o
  -5  12   9      390.23      380.28     80.24 o
  -3  12   9     1320.37     1105.21    105.30 o
  -1  12   9     1921.30     2003.14    130.89 o
   1  12   9      517.21      339.82     66.63 o
   3  12   9      279.92      195.43     58.39 o
   5  12   9      358.87      464.61     72.91 o
   7  12   9       32.53       66.33     60.84 o
   9  12   9     2761.14     2458.98    193.55 o
  11  12   9       42.16       68.12     63.41 o
 -12  13   9      176.67       49.63     76.17 o
 -10  13   9      216.78      206.05     97.27 o
  -8  13   9        8.55        4.21     56.30 o
  -6  13   9        0.02        5.21     56.09 o
  -4  13   9      768.58      772.35    119.14 o
  -2  13   9       93.55      127.47     56.34 o
   0  13   9     1254.39     1200.45    103.54 o
   2  13   9       72.33       16.70     64.10 o
   4  13   9     1398.02     1398.61    126.60 o
   6  13   9       86.75      102.12     62.39 o
   8  13   9        3.37       11.84     51.24 o
  10  13   9     1186.78     1301.96    188.07 o
  12  13   9       30.73       42.81     73.42 o
 -13  14   9      854.87     1268.98    221.07 o
 -11  14   9      312.92      535.78    111.39 o
  -9  14   9        0.56      -69.20     72.96 o
  -7  14   9     2610.16     2912.50    184.60 o
  -5  14   9        0.04       26.90     62.44 o
  -3  14   9       88.53      101.41     64.64 o
  -1  14   9       69.45      -11.21     60.93 o
   1  14   9      233.78      214.24     62.96 o
   3  14   9     1091.05     1175.59    102.44 o
   5  14   9        4.59       -2.85     49.71 o
   7  14   9       65.32       64.40     54.02 o
   9  14   9      684.00      892.39    108.96 o
  11  14   9      205.32      171.73     87.37 o
  13  14   9      427.91      517.32    168.02 o
 -12  15   9      217.74      150.33    132.65 o
 -10  15   9      315.83      511.97    107.56 o
  -8  15   9      661.63      871.04    190.13 o
  -6  15   9      328.52      331.94    123.80 o
  -4  15   9      338.60      452.69     89.27 o
  -2  15   9      738.50      678.41    100.68 o
   0  15   9      346.28      299.80     79.87 o
   2  15   9      147.28      105.27     56.97 o
   4  15   9        8.88       76.55     54.63 o
   6  15   9        3.43       51.53     52.53 o
   8  15   9     1646.06     1837.75    147.02 o
  10  15   9        0.09        5.15     79.59 o
  12  15   9      285.96      256.45    137.07 o
  -9  16   9     1191.24     1231.86    152.82 o
  -7  16   9       15.13        4.42    101.69 o
  -5  16   9       49.78       52.17     77.41 o
  -3  16   9      635.40      545.58    115.55 o
  -1  16   9     1461.88     1878.99    189.13 o
   1  16   9       83.12       58.15     64.78 o
   3  16   9      304.60      453.66     73.74 o
   5  16   9        4.69       63.78     61.64 o
   7  16   9       13.37      -20.11     57.89 o
   9  16   9      285.62      120.37     84.24 o
  -8  17   9       25.21      116.92     81.11 o
  -6  17   9     1304.22     1357.41    229.92 o
  -4  17   9      269.71      141.49    119.38 o
  -2  17   9      370.80      275.86     99.90 o
   0  17   9      266.82      312.28    104.43 o
   2  17   9      623.29      670.02     84.90 o
   4  17   9       39.24      132.49     85.59 o
   6  17   9      143.29       42.22     63.72 o
   8  17   9     1305.74     1451.80    134.01 o
  -7  18   9      483.40      245.40     93.79 o
  -5  18   9      757.19      853.36    194.55 o
  -3  18   9      141.22      185.13     83.72 o
  -1  18   9      503.19      662.87    100.11 o
   1  18   9       26.55       66.89     64.44 o
   3  18   9      350.47      358.14    100.04 o
   5  18   9        0.40       29.33     76.56 o
   7  18   9      126.71      202.35    274.13 o
  -4  19   9      832.13     1463.53    238.76 o
  -2  19   9     1359.07     1140.76    207.82 o
   0  19   9      216.99      264.65     94.53 o
   2  19   9      567.91      631.86    121.81 o
   1   1  10      394.21      385.64    123.81 o
   0   2  10       30.62      -22.03     46.72 o
   2   2  10        1.91       -8.38     45.12 o
  -1   3  10        9.54       15.82     49.99 o
   1   3  10      287.10      201.64     61.12 o
   3   3  10     1716.92     1885.86    132.29 o
  -2   4  10       41.16       40.08     53.36 o
   0   4  10      433.11      517.75    102.75 o
   2   4  10      275.94      342.27     70.36 o
   4   4  10        0.27       58.90     77.97 o
  -3   5  10      120.23      -44.21     84.01 o
  -1   5  10      103.05      -47.31     83.68 o
   1   5  10      369.61      264.93    108.33 o
   3   5  10     1790.40     1695.52    178.13 o
   5   5  10        7.55      -13.27    101.69 o
  -4   6  10        8.25      -92.85     97.27 o
  -2   6  10       24.04       81.75     82.46 o
   0   6  10      835.68      798.84    132.63 o
   2   6  10      980.75     1308.77    159.45 o
   4   6  10       71.89        6.68     73.42 o
   6   6  10      108.91       48.64    110.54 o
  -5   7  10     3436.90     3753.88    366.99 o
  -3   7  10     1841.79     1680.19    252.03 o
  -1   7  10     1004.18     1242.45    159.36 o
   1   7  10     1108.10      788.78    129.49 o
   3   7  10      136.86      148.20     86.04 o
   5   7  10       28.88      -88.44    106.11 o
   7   7  10      562.03      804.72    190.13 o
  -6   8  10     1256.08     1109.80    212.23 o
  -4   8  10      459.53      291.82    141.49 o
  -2   8  10      213.20      216.65    132.65 o
   0   8  10       92.85      176.55     89.07 o
   2   8  10      498.31      561.46    120.34 o
   4   8  10       13.99      132.65    114.96 o
   6   8  10       16.04      137.07    132.65 o
  -5   9  10       14.77      176.86    132.65 o
  -3   9  10       84.39       57.48    114.96 o
  -1   9  10      228.98       26.53    110.54 o
   1   9  10      818.92      817.98    190.13 o
   3   9  10      594.98      756.08    185.71 o
   5   9  10     2376.89     2431.84    300.66 o
   7   9  10     1185.59     1070.01    207.82 o
  -4  10  10      193.09      221.07    123.80 o
  -2  10  10       35.91       -4.42    110.54 o
   0  10  10     1272.28     1516.59    243.19 o
   4  10  10      770.03      884.31    198.97 o
   6  10  10     1078.03     1635.97    256.45 o
  -3  11  10        0.12      137.07    119.38 o
  -1  11  10      269.68      389.10    154.75 o
   1  11  10       17.70       13.27    110.54 o
   5  11  10     1097.72     1401.63    234.34 o
   0  12  10       46.16      101.69    128.23 o
 
